# Supplementary material for: Trimethyl­phenyl­ammonium μ-bromido-bis­[dibromidobis(4-bromobenzyl)stannate(IV)]
Source: Acta Crystallogr Sect E Struct Rep Online. 2011 Jun 11;67(Pt 7):m872. doi: 10.1107/S1600536811021295 (PMC3151895; doi:10.1107/S1600536811021295)
Supplement: Supplementary file 1 [file e-67-0m872-sup1.cif]

##############################################################################
#                                                                            #
# This CIF contains the data in a paper accepted for publication in          #
# Acta Crystallographica Section E. It conforms to the requirements of       #
# Notes for Authors for Acta Crystallographica Section E, and has been       #
# peer reviewed under the auspices of the IUCr Commission on Journals.       #
#                                                                            #
# Full details of the Crystallographic Information File format               #
# are given in the paper "The Crystallographic Information File (CIF):       #
# a New Standard Archive File for Crystallography" by S. R. Hall, F. H.      #
# Allen and I. D. Brown [Acta Cryst. (1991), A47, 655-685].                  #
#                                                                            #
# The current version of the core CIF dictionary is obtainable from          #
# ftp://ftp.iucr.org/pub/cif_core.dic.                                       #
#                                                                            #
# Software is freely available for graphical display of the structure(s)     #
# in this CIF. For information consult the CIF software page                 #
# http://www.iucr.org/resources/cif/software.                                #
#                                                                            #
# This file may be used for bona fide research purposes within the           #
# scientific community so long as proper attribution is given to the journal # 
# article from which it was obtained.                                        #
#                                                                            #
##############################################################################
data_global
_audit_creation_method     SHELXL-97
_journal_date_recd_electronic     2011-05-31
_journal_date_accepted     2011-06-02
_journal_name_full     'Acta Crystallographica, Section E'
_journal_year     2011
_journal_volume     67
_journal_issue      7
_journal_page_first     m872
_journal_page_last     m872
_journal_paper_category     QM
_journal_coeditor_code     XU5234
_publ_contact_author
;
     Dr. Seik Weng Ng
     Department of Chemistry
     University of Malaya
     50603 Kuala Lumpur
     Malaysia
;
_publ_contact_author_email     seikweng@um.edu.my
_publ_contact_author_fax     '03 7967 4193'
_publ_contact_author_phone     '03 7967 6778'
_publ_section_title
;
Trimethylphenylammonium \m-bromido-bis[dibromidobis(4-bromobenzyl)stannate(IV)]
;
loop_
    _publ_author_name
    _publ_author_address
    'Keng, Thy Chun'
;
     Department of Chemistry
     University of Malaya
     50603 Kuala Lumpur
     Malaysia
;
    'Lo, Kong Mun'
;
     Department of Chemistry
     University of Malaya
     50603 Kuala Lumpur
     Malaysia
;
    'Ng, Seik Weng'
;
     Department of Chemistry
     University of Malaya
     50603 Kuala Lumpur
     Malaysia
;
data_I
_audit_creation_method     SHELXL-97
_chemical_name_systematic
;
Trimethylphenylammonium \m-bromido-bis[dibromidobis(4-bromobenzyl)stannate(IV)]
;
_chemical_name_common     ?
_chemical_formula_moiety     'C9 H14 N +, C28 H24 Br9 Sn2 -'
_chemical_formula_sum     'C37 H38 Br9 N Sn2'
_chemical_formula_iupac     '(C9 H14 N) [Sn2 Br5 (C7 H6 Br)4]'
_chemical_formula_weight     1453.25
_chemical_melting_point     ?
_symmetry_cell_setting     monoclinic
_symmetry_space_group_name_H-M     'P 21/c'
_symmetry_space_group_name_Hall     '-P 2ybc'
loop_
    _symmetry_equiv_pos_as_xyz
    'x, y, z'
    '-x, y+1/2, -z+1/2'
    '-x, -y, -z'
    'x, -y-1/2, z-1/2'
_cell_length_a     12.7274(2)
_cell_length_b     25.5126(3)
_cell_length_c     13.5135(2)
_cell_angle_alpha     90.00
_cell_angle_beta     100.8540(7)
_cell_angle_gamma     90.00
_cell_volume     4309.46(11)
_cell_formula_units_Z     4
_cell_measurement_reflns_used     9891
_cell_measurement_theta_min     2.17
_cell_measurement_theta_max     28.32
_cell_measurement_temperature     100(2)
_exptl_crystal_description     Block
_exptl_crystal_colour     Yellow
_exptl_crystal_size_max     0.25
_exptl_crystal_size_mid     0.20
_exptl_crystal_size_min     0.20
_exptl_crystal_density_diffrn     2.240
_exptl_crystal_density_meas     ?
_exptl_crystal_density_method     'not measured'
_exptl_crystal_F_000     2728
_exptl_absorpt_coefficient_mu     9.531
_exptl_absorpt_correction_type     multi-scan
_exptl_absorpt_process_details     '(SADABS; Sheldrick, 1996)'
_exptl_absorpt_correction_T_min     0.3685
_exptl_absorpt_correction_T_max     1.0000
_diffrn_ambient_temperature     100(2)
_diffrn_radiation_type     MoK\a
_diffrn_radiation_wavelength     0.71073
_diffrn_radiation_source     'fine-focus sealed tube'
_diffrn_radiation_monochromator     graphite
_diffrn_measurement_device_type     'Bruker SMART APEX'
_diffrn_measurement_method     \w
_diffrn_detector_area_resol_mean     ?
_diffrn_reflns_number     39991
_diffrn_reflns_av_R_equivalents     0.0421
_diffrn_reflns_av_sigmaI/netI     0.0401
_diffrn_reflns_theta_min     1.73
_diffrn_reflns_theta_max     27.50
_diffrn_reflns_theta_full     27.50
_diffrn_measured_fraction_theta_max     0.999
_diffrn_measured_fraction_theta_full     0.999
_diffrn_reflns_limit_h_min     -16
_diffrn_reflns_limit_h_max     16
_diffrn_reflns_limit_k_min     -33
_diffrn_reflns_limit_k_max     33
_diffrn_reflns_limit_l_min     -17
_diffrn_reflns_limit_l_max     17
_diffrn_standards_number     0
_diffrn_standards_interval_count     0
_diffrn_standards_interval_time     0
_diffrn_standards_decay_%     0
_reflns_number_total     9908
_reflns_number_gt     7661
_reflns_threshold_expression     I>2\s(I)
_refine_ls_structure_factor_coef     Fsqd
_refine_ls_matrix_type     full
_refine_ls_R_factor_all     0.0541
_refine_ls_R_factor_gt     0.0346
_refine_ls_wR_factor_gt     0.0690
_refine_ls_wR_factor_ref     0.0754
_refine_ls_goodness_of_fit_ref     1.010
_refine_ls_restrained_S_all     1.010
_refine_ls_number_reflns     9908
_refine_ls_number_parameters     442
_refine_ls_number_restraints     0
_refine_ls_hydrogen_treatment     constr
_refine_ls_weighting_scheme     calc
_refine_ls_weighting_details
         'calc w=1/[\s^2^(Fo^2^)+(0.0341P)^2^+7.3533P] where P=(Fo^2^+2Fc^2^)/3'
_atom_sites_solution_hydrogens     geom
_atom_sites_solution_primary     direct
_atom_sites_solution_secondary     difmap
_refine_ls_shift/su_max     0.001
_refine_ls_shift/su_mean     0.001
_refine_diff_density_max     1.909
_refine_diff_density_min     -0.572
_refine_ls_extinction_method     none
_refine_ls_extinction_coef     ?
loop_
    _atom_type_symbol
    _atom_type_description
    _atom_type_scat_dispersion_real
    _atom_type_scat_dispersion_imag
    _atom_type_scat_source
    'C' 'C' 0.0033 0.0016
                         'International Tables Vol C Tables 4.2.6.8 and 6.1.1.4'
    'H' 'H' 0.0000 0.0000
                         'International Tables Vol C Tables 4.2.6.8 and 6.1.1.4'
    'N' 'N' 0.0061 0.0033
                         'International Tables Vol C Tables 4.2.6.8 and 6.1.1.4'
    'Br' 'Br' -0.2901 2.4595
                         'International Tables Vol C Tables 4.2.6.8 and 6.1.1.4'
    'Sn' 'Sn' -0.6537 1.4246
                         'International Tables Vol C Tables 4.2.6.8 and 6.1.1.4'
_computing_data_collection     'APEX2 (Bruker, 2009)'
_computing_cell_refinement     'SAINT (Bruker, 2009)'
_computing_data_reduction     'SAINT (Bruker, 2009)'
_computing_structure_solution     'SHELXS97 (Sheldrick, 2008)'
_computing_structure_refinement     'SHELXL97 (Sheldrick, 2008)'
_computing_molecular_graphics     'X-SEED (Barbour, 2001)'
_computing_publication_material     'publCIF (Westrip, 2010)'
loop_
    _atom_site_type_symbol
    _atom_site_label
    _atom_site_fract_x
    _atom_site_fract_y
    _atom_site_fract_z
    _atom_site_U_iso_or_equiv
    _atom_site_adp_type
    _atom_site_calc_flag
    _atom_site_refinement_flags
    _atom_site_occupancy
    _atom_site_symmetry_multiplicity
    _atom_site_disorder_assembly
    _atom_site_disorder_group
    Sn Sn1 0.81786(2) 0.337729(12) 0.94404(2) 0.01448(7) Uani d . 1 1 . .
    Sn Sn2 0.70478(2) 0.337048(12) 0.54752(2) 0.01443(7) Uani d . 1 1 . .
    Br Br1 0.86566(3) 0.287857(17) 1.11616(3) 0.01834(10) Uani d . 1 1 . .
    Br Br2 0.92320(3) 0.418920(17) 0.99980(3) 0.01920(10) Uani d . 1 1 . .
    Br Br3 0.61807(4) 0.52309(2) 1.27020(4) 0.03240(13) Uani d . 1 1 . .
    Br Br4 1.38301(4) 0.36296(2) 0.97869(4) 0.02558(11) Uani d . 1 1 . .
    Br Br5 0.59378(4) 0.416124(18) 0.48842(3) 0.02092(10) Uani d . 1 1 . .
    Br Br6 0.75532(4) 0.394348(18) 0.74303(3) 0.02003(10) Uani d . 1 1 . .
    Br Br7 0.66142(3) 0.287356(18) 0.37302(3) 0.01896(10) Uani d . 1 1 . .
    Br Br8 0.14869(4) 0.36492(2) 0.56486(4) 0.02844(12) Uani d . 1 1 . .
    Br Br9 0.93742(4) 0.516322(19) 0.22308(4) 0.02822(12) Uani d . 1 1 . .
    N N1 0.7352(3) 0.56483(15) 0.7507(3) 0.0189(8) Uani d . 1 1 . .
    C C1 0.6533(3) 0.35253(18) 0.9558(3) 0.0170(9) Uani d . 1 1 . .
    H H1A 0.6132 0.3644 0.8897 0.020 Uiso calc R 1 1 . .
    H H1B 0.6203 0.3195 0.9734 0.020 Uiso calc R 1 1 . .
    C C2 0.6447(3) 0.39277(17) 1.0331(3) 0.0148(9) Uani d . 1 1 . .
    C C3 0.6342(4) 0.44532(19) 1.0054(4) 0.0232(10) Uani d . 1 1 . .
    H H3 0.6324 0.4548 0.9372 0.028 Uiso calc R 1 1 . .
    C C4 0.6263(4) 0.48384(19) 1.0753(4) 0.0261(11) Uani d . 1 1 . .
    H H4 0.6185 0.5196 1.0555 0.031 Uiso calc R 1 1 . .
    C C5 0.6299(3) 0.46979(18) 1.1740(4) 0.0207(10) Uani d . 1 1 . .
    C C6 0.6394(3) 0.41858(18) 1.2051(3) 0.0192(9) Uani d . 1 1 . .
    H H6 0.6411 0.4096 1.2736 0.023 Uiso calc R 1 1 . .
    C C7 0.6466(3) 0.38005(17) 1.1337(3) 0.0171(9) Uani d . 1 1 . .
    H H7 0.6530 0.3444 1.1540 0.021 Uiso calc R 1 1 . .
    C C8 0.9143(3) 0.28879(17) 0.8651(3) 0.0167(9) Uani d . 1 1 . .
    H H8A 0.9082 0.2517 0.8848 0.020 Uiso calc R 1 1 . .
    H H8B 0.8882 0.2917 0.7915 0.020 Uiso calc R 1 1 . .
    C C9 1.0284(3) 0.30581(17) 0.8906(3) 0.0151(9) Uani d . 1 1 . .
    C C10 1.0675(3) 0.34458(18) 0.8336(3) 0.0185(9) Uani d . 1 1 . .
    H H10 1.0218 0.3592 0.7765 0.022 Uiso calc R 1 1 . .
    C C11 1.1727(3) 0.36190(18) 0.8598(3) 0.0195(9) Uani d . 1 1 . .
    H H11 1.1991 0.3883 0.8213 0.023 Uiso calc R 1 1 . .
    C C12 1.2381(3) 0.34023(17) 0.9423(3) 0.0176(9) Uani d . 1 1 . .
    C C13 1.2024(4) 0.30160(18) 0.9994(3) 0.0196(10) Uani d . 1 1 . .
    H H13 1.2489 0.2868 1.0557 0.024 Uiso calc R 1 1 . .
    C C14 1.0973(4) 0.28488(17) 0.9725(3) 0.0189(9) Uani d . 1 1 . .
    H H14 1.0718 0.2584 1.0114 0.023 Uiso calc R 1 1 . .
    C C15 0.8704(3) 0.35093(18) 0.5378(3) 0.0181(9) Uani d . 1 1 . .
    H H15A 0.9096 0.3633 0.6040 0.022 Uiso calc R 1 1 . .
    H H15B 0.9033 0.3176 0.5220 0.022 Uiso calc R 1 1 . .
    C C16 0.8814(3) 0.39068(18) 0.4590(3) 0.0169(9) Uani d . 1 1 . .
    C C17 0.8833(4) 0.44396(19) 0.4823(4) 0.0253(11) Uani d . 1 1 . .
    H H17 0.8750 0.4548 0.5477 0.030 Uiso calc R 1 1 . .
    C C18 0.8968(4) 0.48114(19) 0.4118(4) 0.0260(11) Uani d . 1 1 . .
    H H18 0.8974 0.5174 0.4280 0.031 Uiso calc R 1 1 . .
    C C19 0.9096(3) 0.46504(18) 0.3176(3) 0.0195(9) Uani d . 1 1 . .
    C C20 0.9056(3) 0.41296(17) 0.2910(3) 0.0188(9) Uani d . 1 1 . .
    H H20 0.9126 0.4027 0.2250 0.023 Uiso calc R 1 1 . .
    C C21 0.8913(3) 0.37575(17) 0.3617(3) 0.0160(9) Uani d . 1 1 . .
    H H21 0.8881 0.3397 0.3439 0.019 Uiso calc R 1 1 . .
    C C22 0.6133(3) 0.28391(16) 0.6225(3) 0.0147(9) Uani d . 1 1 . .
    H H22A 0.6149 0.2484 0.5934 0.018 Uiso calc R 1 1 . .
    H H22B 0.6456 0.2820 0.6950 0.018 Uiso calc R 1 1 . .
    C C23 0.5001(3) 0.30229(16) 0.6105(3) 0.0148(9) Uani d . 1 1 . .
    C C24 0.4648(4) 0.32903(18) 0.6869(3) 0.0204(10) Uani d . 1 1 . .
    H H24 0.5127 0.3350 0.7488 0.025 Uiso calc R 1 1 . .
    C C25 0.3601(4) 0.34747(18) 0.6745(3) 0.0211(10) Uani d . 1 1 . .
    H H25 0.3359 0.3649 0.7283 0.025 Uiso calc R 1 1 . .
    C C26 0.2930(3) 0.34026(18) 0.5848(3) 0.0188(9) Uani d . 1 1 . .
    C C27 0.3249(3) 0.31357(19) 0.5063(3) 0.0204(10) Uani d . 1 1 . .
    H H27 0.2768 0.3082 0.4443 0.025 Uiso calc R 1 1 . .
    C C28 0.4287(3) 0.29492(18) 0.5205(3) 0.0189(9) Uani d . 1 1 . .
    H H28 0.4517 0.2766 0.4673 0.023 Uiso calc R 1 1 . .
    C C29 0.7368(3) 0.62369(18) 0.7491(3) 0.0181(9) Uani d . 1 1 . .
    C C30 0.8351(4) 0.64841(18) 0.7540(3) 0.0223(10) Uani d . 1 1 . .
    H H30 0.8986 0.6282 0.7594 0.027 Uiso calc R 1 1 . .
    C C31 0.8400(4) 0.70240(19) 0.7508(3) 0.0229(10) Uani d . 1 1 . .
    H H31 0.9070 0.7193 0.7534 0.027 Uiso calc R 1 1 . .
    C C32 0.7478(4) 0.7321(2) 0.7439(3) 0.0246(10) Uani d . 1 1 . .
    H H32 0.7512 0.7692 0.7408 0.030 Uiso calc R 1 1 . .
    C C33 0.6507(4) 0.70722(19) 0.7416(3) 0.0231(10) Uani d . 1 1 . .
    H H33 0.5878 0.7276 0.7386 0.028 Uiso calc R 1 1 . .
    C C34 0.6438(4) 0.65296(19) 0.7435(3) 0.0207(10) Uani d . 1 1 . .
    H H34 0.5768 0.6361 0.7410 0.025 Uiso calc R 1 1 . .
    C C35 0.6252(4) 0.54242(19) 0.7476(4) 0.0286(11) Uani d . 1 1 . .
    H H35A 0.5770 0.5548 0.6869 0.043 Uiso calc R 1 1 . .
    H H35B 0.5982 0.5538 0.8074 0.043 Uiso calc R 1 1 . .
    H H35C 0.6289 0.5041 0.7464 0.043 Uiso calc R 1 1 . .
    C C36 0.7741(4) 0.5443(2) 0.6599(4) 0.0306(12) Uani d . 1 1 . .
    H H36A 0.7283 0.5578 0.5986 0.046 Uiso calc R 1 1 . .
    H H36B 0.7714 0.5060 0.6597 0.046 Uiso calc R 1 1 . .
    H H36C 0.8479 0.5559 0.6620 0.046 Uiso calc R 1 1 . .
    C C37 0.8053(4) 0.5446(2) 0.8456(4) 0.0284(11) Uani d . 1 1 . .
    H H37A 0.7794 0.5582 0.9045 0.043 Uiso calc R 1 1 . .
    H H37B 0.8791 0.5563 0.8480 0.043 Uiso calc R 1 1 . .
    H H37C 0.8030 0.5062 0.8461 0.043 Uiso calc R 1 1 . .
loop_
    _atom_site_aniso_label
    _atom_site_aniso_U_11
    _atom_site_aniso_U_22
    _atom_site_aniso_U_33
    _atom_site_aniso_U_12
    _atom_site_aniso_U_13
    _atom_site_aniso_U_23
    Sn1 0.01219(14) 0.01765(16) 0.01408(14) -0.00085(11) 0.00372(11)
                                                                    -0.00305(12)
    Sn2 0.01197(14) 0.01826(16) 0.01353(14) 0.00009(11) 0.00359(11) 0.00278(12)
    Br1 0.0195(2) 0.0207(2) 0.0148(2) 0.00046(18) 0.00314(17) 0.00112(17)
    Br2 0.0196(2) 0.0195(2) 0.0182(2) -0.00415(18) 0.00277(18) -0.00331(18)
    Br3 0.0352(3) 0.0244(3) 0.0403(3) -0.0022(2) 0.0139(2) -0.0141(2)
    Br4 0.0146(2) 0.0282(3) 0.0343(3) -0.00233(19) 0.0054(2) -0.0006(2)
    Br5 0.0218(2) 0.0210(2) 0.0195(2) 0.00481(18) 0.00270(18) 0.00459(18)
    Br6 0.0251(2) 0.0195(2) 0.0153(2) -0.00074(18) 0.00311(18) -0.00001(18)
    Br7 0.0199(2) 0.0226(2) 0.0144(2) -0.00124(18) 0.00344(17) -0.00165(18)
    Br8 0.0162(2) 0.0280(3) 0.0426(3) 0.00379(19) 0.0092(2) 0.0007(2)
    Br9 0.0336(3) 0.0189(2) 0.0348(3) 0.0009(2) 0.0132(2) 0.0083(2)
    N1 0.0157(18) 0.0190(19) 0.0212(19) -0.0002(15) 0.0014(16) 0.0007(17)
    C1 0.010(2) 0.025(2) 0.016(2) -0.0002(17) 0.0036(17) -0.0018(18)
    C2 0.0079(19) 0.021(2) 0.017(2) 0.0017(17) 0.0058(17) 0.0010(18)
    C3 0.023(2) 0.025(3) 0.023(2) 0.004(2) 0.007(2) 0.004(2)
    C4 0.029(3) 0.015(2) 0.037(3) 0.003(2) 0.013(2) 0.005(2)
    C5 0.015(2) 0.020(2) 0.028(2) -0.0036(18) 0.0064(19) -0.010(2)
    C6 0.015(2) 0.024(2) 0.018(2) 0.0029(18) 0.0037(18) -0.0017(19)
    C7 0.017(2) 0.016(2) 0.020(2) 0.0037(17) 0.0061(18) 0.0018(18)
    C8 0.020(2) 0.017(2) 0.014(2) 0.0030(18) 0.0065(18) -0.0061(18)
    C9 0.017(2) 0.015(2) 0.015(2) 0.0003(17) 0.0058(17) -0.0042(17)
    C10 0.017(2) 0.022(2) 0.016(2) 0.0059(18) 0.0028(18) 0.0047(19)
    C11 0.017(2) 0.020(2) 0.023(2) 0.0021(18) 0.0103(19) 0.0045(19)
    C12 0.014(2) 0.017(2) 0.023(2) -0.0004(17) 0.0049(18) -0.0039(19)
    C13 0.021(2) 0.024(2) 0.014(2) 0.0036(19) 0.0054(18) 0.0017(19)
    C14 0.023(2) 0.018(2) 0.017(2) 0.0006(18) 0.0068(19) 0.0034(18)
    C15 0.015(2) 0.024(2) 0.015(2) 0.0011(18) 0.0020(17) 0.0021(18)
    C16 0.010(2) 0.022(2) 0.020(2) -0.0021(17) 0.0047(17) -0.0014(19)
    C17 0.024(2) 0.027(3) 0.027(2) -0.006(2) 0.012(2) -0.010(2)
    C18 0.029(3) 0.016(2) 0.035(3) -0.003(2) 0.012(2) -0.006(2)
    C19 0.014(2) 0.017(2) 0.029(2) -0.0005(17) 0.0073(19) 0.0048(19)
    C20 0.018(2) 0.017(2) 0.021(2) 0.0003(18) 0.0030(19) -0.0015(18)
    C21 0.017(2) 0.012(2) 0.019(2) 0.0015(17) 0.0053(18) -0.0006(17)
    C22 0.015(2) 0.014(2) 0.016(2) -0.0024(17) 0.0037(17) 0.0048(17)
    C23 0.014(2) 0.014(2) 0.018(2) -0.0047(16) 0.0046(17) 0.0018(17)
    C24 0.017(2) 0.026(3) 0.018(2) -0.0038(19) 0.0021(18) -0.0047(19)
    C25 0.022(2) 0.019(2) 0.025(2) -0.0045(19) 0.011(2) -0.0086(19)
    C26 0.011(2) 0.020(2) 0.027(2) 0.0004(17) 0.0046(18) 0.001(2)
    C27 0.016(2) 0.029(3) 0.016(2) -0.0005(19) 0.0036(18) -0.001(2)
    C28 0.016(2) 0.025(2) 0.017(2) -0.0013(19) 0.0049(18) -0.0014(19)
    C29 0.019(2) 0.019(2) 0.016(2) 0.0001(18) 0.0046(18) 0.0028(18)
    C30 0.015(2) 0.024(3) 0.026(2) 0.0026(19) 0.0021(19) 0.001(2)
    C31 0.025(2) 0.027(3) 0.015(2) -0.005(2) 0.0020(19) 0.001(2)
    C32 0.033(3) 0.023(2) 0.017(2) 0.001(2) 0.003(2) -0.001(2)
    C33 0.028(3) 0.025(3) 0.016(2) 0.007(2) 0.004(2) -0.001(2)
    C34 0.017(2) 0.028(3) 0.017(2) 0.0012(19) 0.0031(18) -0.0010(19)
    C35 0.024(3) 0.023(3) 0.038(3) -0.002(2) 0.004(2) 0.005(2)
    C36 0.043(3) 0.023(3) 0.028(3) 0.001(2) 0.011(2) -0.004(2)
    C37 0.025(3) 0.032(3) 0.027(3) 0.006(2) -0.001(2) 0.007(2)
loop_
    _geom_bond_atom_site_label_1
    _geom_bond_atom_site_label_2
    _geom_bond_site_symmetry_2
    _geom_bond_distance
    _geom_bond_publ_flag
    Sn1 C1 . 2.163(4) yes
    Sn1 C8 . 2.167(4) yes
    Sn1 Br1 . 2.6203(5) y
    Sn1 Br2 . 2.5051(5) y
    Sn1 Br6 . 3.0470(5) y
    Sn2 C15 . 2.165(4) yes
    Sn2 C22 . 2.160(4) yes
    Sn2 Br6 . 2.9818(5) y
    Sn2 Br5 . 2.5057(5) y
    Sn2 Br7 . 2.6423(5) y
    Br3 C5 . 1.906(4) ?
    Br4 C12 . 1.908(4) ?
    Br8 C26 . 1.911(4) ?
    Br9 C19 . 1.908(4) ?
    N1 C36 . 1.502(6) ?
    N1 C29 . 1.502(6) ?
    N1 C35 . 1.505(6) ?
    N1 C37 . 1.509(6) ?
    C1 C2 . 1.483(6) ?
    C1 H1A . 0.9900 ?
    C1 H1B . 0.9900 ?
    C2 C3 . 1.391(6) ?
    C2 C7 . 1.393(6) ?
    C3 C4 . 1.380(7) ?
    C3 H3 . 0.9500 ?
    C4 C5 . 1.374(7) ?
    C4 H4 . 0.9500 ?
    C5 C6 . 1.371(6) ?
    C6 C7 . 1.392(6) ?
    C6 H6 . 0.9500 ?
    C7 H7 . 0.9500 ?
    C8 C9 . 1.493(6) ?
    C8 H8A . 0.9900 ?
    C8 H8B . 0.9900 ?
    C9 C14 . 1.383(6) ?
    C9 C10 . 1.402(6) ?
    C10 C11 . 1.391(6) ?
    C10 H10 . 0.9500 ?
    C11 C12 . 1.375(6) ?
    C11 H11 . 0.9500 ?
    C12 C13 . 1.380(6) ?
    C13 C14 . 1.387(6) ?
    C13 H13 . 0.9500 ?
    C14 H14 . 0.9500 ?
    C15 C16 . 1.496(6) ?
    C15 H15A . 0.9900 ?
    C15 H15B . 0.9900 ?
    C16 C17 . 1.394(6) ?
    C16 C21 . 1.398(6) ?
    C17 C18 . 1.378(7) ?
    C17 H17 . 0.9500 ?
    C18 C19 . 1.375(6) ?
    C18 H18 . 0.9500 ?
    C19 C20 . 1.375(6) ?
    C20 C21 . 1.383(6) ?
    C20 H20 . 0.9500 ?
    C21 H21 . 0.9500 ?
    C22 C23 . 1.494(6) ?
    C22 H22A . 0.9900 ?
    C22 H22B . 0.9900 ?
    C23 C24 . 1.381(6) ?
    C23 C28 . 1.387(6) ?
    C24 C25 . 1.394(6) ?
    C24 H24 . 0.9500 ?
    C25 C26 . 1.358(6) ?
    C25 H25 . 0.9500 ?
    C26 C27 . 1.385(6) ?
    C27 C28 . 1.383(6) ?
    C27 H27 . 0.9500 ?
    C28 H28 . 0.9500 ?
    C29 C34 . 1.389(6) ?
    C29 C30 . 1.391(6) ?
    C30 C31 . 1.380(7) ?
    C30 H30 . 0.9500 ?
    C31 C32 . 1.384(7) ?
    C31 H31 . 0.9500 ?
    C32 C33 . 1.384(7) ?
    C32 H32 . 0.9500 ?
    C33 C34 . 1.388(7) ?
    C33 H33 . 0.9500 ?
    C34 H34 . 0.9500 ?
    C35 H35A . 0.9800 ?
    C35 H35B . 0.9800 ?
    C35 H35C . 0.9800 ?
    C36 H36A . 0.9800 ?
    C36 H36B . 0.9800 ?
    C36 H36C . 0.9800 ?
    C37 H37A . 0.9800 ?
    C37 H37B . 0.9800 ?
    C37 H37C . 0.9800 ?
loop_
    _geom_angle_atom_site_label_1
    _geom_angle_atom_site_label_2
    _geom_angle_atom_site_label_3
    _geom_angle_site_symmetry_1
    _geom_angle_site_symmetry_3
    _geom_angle
    _geom_angle_publ_flag
    C1 Sn1 C8 . . 141.50(16) y
    C1 Sn1 Br2 . . 107.72(12) ?
    C8 Sn1 Br2 . . 107.69(12) ?
    C1 Sn1 Br1 . . 94.91(12) ?
    C8 Sn1 Br1 . . 95.68(12) ?
    Br2 Sn1 Br1 . . 96.480(17) ?
    C1 Sn1 Br6 . . 83.61(12) ?
    C8 Sn1 Br6 . . 84.91(12) ?
    Br2 Sn1 Br6 . . 84.913(16) ?
    Br1 Sn1 Br6 . . 178.233(17) ?
    C15 Sn2 C22 . . 138.41(16) y
    C22 Sn2 Br5 . . 109.48(11) ?
    C15 Sn2 Br5 . . 110.23(12) ?
    C22 Sn2 Br7 . . 94.42(12) ?
    C15 Sn2 Br7 . . 93.82(12) ?
    Br5 Sn2 Br7 . . 95.245(17) ?
    C22 Sn2 Br6 . . 86.42(12) ?
    C15 Sn2 Br6 . . 85.60(12) ?
    Br5 Sn2 Br6 . . 84.392(16) ?
    Br7 Sn2 Br6 . . 179.163(18) ?
    Sn2 Br6 Sn1 . . 122.278(17) ?
    C36 N1 C29 . . 109.2(3) ?
    C36 N1 C35 . . 107.0(4) ?
    C29 N1 C35 . . 113.2(3) ?
    C36 N1 C37 . . 110.0(4) ?
    C29 N1 C37 . . 110.3(4) ?
    C35 N1 C37 . . 107.0(4) ?
    C2 C1 Sn1 . . 111.9(3) ?
    C2 C1 H1A . . 109.2 ?
    Sn1 C1 H1A . . 109.2 ?
    C2 C1 H1B . . 109.2 ?
    Sn1 C1 H1B . . 109.2 ?
    H1A C1 H1B . . 107.9 ?
    C3 C2 C7 . . 118.0(4) ?
    C3 C2 C1 . . 119.6(4) ?
    C7 C2 C1 . . 122.4(4) ?
    C4 C3 C2 . . 121.2(4) ?
    C4 C3 H3 . . 119.4 ?
    C2 C3 H3 . . 119.4 ?
    C5 C4 C3 . . 119.0(4) ?
    C5 C4 H4 . . 120.5 ?
    C3 C4 H4 . . 120.5 ?
    C6 C5 C4 . . 122.0(4) ?
    C6 C5 Br3 . . 119.0(3) ?
    C4 C5 Br3 . . 118.9(4) ?
    C5 C6 C7 . . 118.3(4) ?
    C5 C6 H6 . . 120.8 ?
    C7 C6 H6 . . 120.8 ?
    C6 C7 C2 . . 121.3(4) ?
    C6 C7 H7 . . 119.3 ?
    C2 C7 H7 . . 119.3 ?
    C9 C8 Sn1 . . 109.6(3) ?
    C9 C8 H8A . . 109.8 ?
    Sn1 C8 H8A . . 109.8 ?
    C9 C8 H8B . . 109.8 ?
    Sn1 C8 H8B . . 109.8 ?
    H8A C8 H8B . . 108.2 ?
    C14 C9 C10 . . 118.4(4) ?
    C14 C9 C8 . . 121.0(4) ?
    C10 C9 C8 . . 120.6(4) ?
    C11 C10 C9 . . 120.5(4) ?
    C11 C10 H10 . . 119.7 ?
    C9 C10 H10 . . 119.7 ?
    C12 C11 C10 . . 119.0(4) ?
    C12 C11 H11 . . 120.5 ?
    C10 C11 H11 . . 120.5 ?
    C11 C12 C13 . . 121.9(4) ?
    C11 C12 Br4 . . 119.6(3) ?
    C13 C12 Br4 . . 118.5(3) ?
    C12 C13 C14 . . 118.5(4) ?
    C12 C13 H13 . . 120.8 ?
    C14 C13 H13 . . 120.8 ?
    C9 C14 C13 . . 121.7(4) ?
    C9 C14 H14 . . 119.1 ?
    C13 C14 H14 . . 119.1 ?
    C16 C15 Sn2 . . 112.1(3) ?
    C16 C15 H15A . . 109.2 ?
    Sn2 C15 H15A . . 109.2 ?
    C16 C15 H15B . . 109.2 ?
    Sn2 C15 H15B . . 109.2 ?
    H15A C15 H15B . . 107.9 ?
    C17 C16 C21 . . 118.5(4) ?
    C17 C16 C15 . . 120.0(4) ?
    C21 C16 C15 . . 121.5(4) ?
    C18 C17 C16 . . 120.9(4) ?
    C18 C17 H17 . . 119.5 ?
    C16 C17 H17 . . 119.5 ?
    C19 C18 C17 . . 119.1(4) ?
    C19 C18 H18 . . 120.5 ?
    C17 C18 H18 . . 120.5 ?
    C20 C19 C18 . . 121.7(4) ?
    C20 C19 Br9 . . 119.3(3) ?
    C18 C19 Br9 . . 118.9(3) ?
    C19 C20 C21 . . 119.1(4) ?
    C19 C20 H20 . . 120.5 ?
    C21 C20 H20 . . 120.5 ?
    C20 C21 C16 . . 120.6(4) ?
    C20 C21 H21 . . 119.7 ?
    C16 C21 H21 . . 119.7 ?
    C23 C22 Sn2 . . 110.2(3) ?
    C23 C22 H22A . . 109.6 ?
    Sn2 C22 H22A . . 109.6 ?
    C23 C22 H22B . . 109.6 ?
    Sn2 C22 H22B . . 109.6 ?
    H22A C22 H22B . . 108.1 ?
    C24 C23 C28 . . 118.1(4) ?
    C24 C23 C22 . . 121.1(4) ?
    C28 C23 C22 . . 120.8(4) ?
    C23 C24 C25 . . 121.1(4) ?
    C23 C24 H24 . . 119.5 ?
    C25 C24 H24 . . 119.5 ?
    C26 C25 C24 . . 119.2(4) ?
    C26 C25 H25 . . 120.4 ?
    C24 C25 H25 . . 120.4 ?
    C25 C26 C27 . . 121.7(4) ?
    C25 C26 Br8 . . 120.5(3) ?
    C27 C26 Br8 . . 117.8(3) ?
    C28 C27 C26 . . 118.2(4) ?
    C28 C27 H27 . . 120.9 ?
    C26 C27 H27 . . 120.9 ?
    C27 C28 C23 . . 121.8(4) ?
    C27 C28 H28 . . 119.1 ?
    C23 C28 H28 . . 119.1 ?
    C34 C29 C30 . . 120.5(4) ?
    C34 C29 N1 . . 121.6(4) ?
    C30 C29 N1 . . 117.8(4) ?
    C31 C30 C29 . . 119.8(4) ?
    C31 C30 H30 . . 120.1 ?
    C29 C30 H30 . . 120.1 ?
    C30 C31 C32 . . 120.3(4) ?
    C30 C31 H31 . . 119.8 ?
    C32 C31 H31 . . 119.8 ?
    C33 C32 C31 . . 119.5(5) ?
    C33 C32 H32 . . 120.2 ?
    C31 C32 H32 . . 120.2 ?
    C32 C33 C34 . . 121.1(4) ?
    C32 C33 H33 . . 119.5 ?
    C34 C33 H33 . . 119.5 ?
    C33 C34 C29 . . 118.7(4) ?
    C33 C34 H34 . . 120.6 ?
    C29 C34 H34 . . 120.6 ?
    N1 C35 H35A . . 109.5 ?
    N1 C35 H35B . . 109.5 ?
    H35A C35 H35B . . 109.5 ?
    N1 C35 H35C . . 109.5 ?
    H35A C35 H35C . . 109.5 ?
    H35B C35 H35C . . 109.5 ?
    N1 C36 H36A . . 109.5 ?
    N1 C36 H36B . . 109.5 ?
    H36A C36 H36B . . 109.5 ?
    N1 C36 H36C . . 109.5 ?
    H36A C36 H36C . . 109.5 ?
    H36B C36 H36C . . 109.5 ?
    N1 C37 H37A . . 109.5 ?
    N1 C37 H37B . . 109.5 ?
    H37A C37 H37B . . 109.5 ?
    N1 C37 H37C . . 109.5 ?
    H37A C37 H37C . . 109.5 ?
    H37B C37 H37C . . 109.5 ?
loop_
    _geom_torsion_atom_site_label_1
    _geom_torsion_atom_site_label_2
    _geom_torsion_atom_site_label_3
    _geom_torsion_atom_site_label_4
    _geom_torsion_site_symmetry_1
    _geom_torsion_site_symmetry_2
    _geom_torsion_site_symmetry_3
    _geom_torsion_site_symmetry_4
    _geom_torsion
    _geom_torsion_publ_flag
    C22 Sn2 Br6 Sn1 . . . . 43.80(11) ?
    C15 Sn2 Br6 Sn1 . . . . -95.34(12) ?
    Br5 Sn2 Br6 Sn1 . . . . 153.80(2) ?
    C1 Sn1 Br6 Sn2 . . . . -100.97(12) ?
    C8 Sn1 Br6 Sn2 . . . . 42.22(12) ?
    Br2 Sn1 Br6 Sn2 . . . . 150.53(2) ?
    C8 Sn1 C1 C2 . . . . 177.6(3) ?
    Br2 Sn1 C1 C2 . . . . -26.4(3) ?
    Br1 Sn1 C1 C2 . . . . 72.0(3) ?
    Br6 Sn1 C1 C2 . . . . -109.0(3) ?
    Sn1 C1 C2 C3 . . . . 90.6(4) ?
    Sn1 C1 C2 C7 . . . . -89.3(4) ?
    C7 C2 C3 C4 . . . . 0.2(7) ?
    C1 C2 C3 C4 . . . . -179.8(4) ?
    C2 C3 C4 C5 . . . . 0.6(7) ?
    C3 C4 C5 C6 . . . . -1.0(7) ?
    C3 C4 C5 Br3 . . . . -179.6(4) ?
    C4 C5 C6 C7 . . . . 0.6(7) ?
    Br3 C5 C6 C7 . . . . 179.2(3) ?
    C5 C6 C7 C2 . . . . 0.2(7) ?
    C3 C2 C7 C6 . . . . -0.6(6) ?
    C1 C2 C7 C6 . . . . 179.4(4) ?
    C1 Sn1 C8 C9 . . . . 174.0(3) ?
    Br2 Sn1 C8 C9 . . . . 17.9(3) ?
    Br1 Sn1 C8 C9 . . . . -80.8(3) ?
    Br6 Sn1 C8 C9 . . . . 100.9(3) ?
    Sn1 C8 C9 C14 . . . . 89.1(4) ?
    Sn1 C8 C9 C10 . . . . -89.0(4) ?
    C14 C9 C10 C11 . . . . -0.8(6) ?
    C8 C9 C10 C11 . . . . 177.4(4) ?
    C9 C10 C11 C12 . . . . 0.3(7) ?
    C10 C11 C12 C13 . . . . 0.4(7) ?
    C10 C11 C12 Br4 . . . . 179.4(3) ?
    C11 C12 C13 C14 . . . . -0.6(7) ?
    Br4 C12 C13 C14 . . . . -179.6(3) ?
    C10 C9 C14 C13 . . . . 0.5(6) ?
    C8 C9 C14 C13 . . . . -177.7(4) ?
    C12 C13 C14 C9 . . . . 0.2(7) ?
    C22 Sn2 C15 C16 . . . . 171.9(3) ?
    Br5 Sn2 C15 C16 . . . . -26.2(3) ?
    Br7 Sn2 C15 C16 . . . . 70.9(3) ?
    Br6 Sn2 C15 C16 . . . . -108.5(3) ?
    Sn2 C15 C16 C17 . . . . 85.2(4) ?
    Sn2 C15 C16 C21 . . . . -95.5(4) ?
    C21 C16 C17 C18 . . . . -1.4(7) ?
    C15 C16 C17 C18 . . . . 177.9(4) ?
    C16 C17 C18 C19 . . . . -0.5(7) ?
    C17 C18 C19 C20 . . . . 2.2(7) ?
    C17 C18 C19 Br9 . . . . -176.1(4) ?
    C18 C19 C20 C21 . . . . -1.8(7) ?
    Br9 C19 C20 C21 . . . . 176.5(3) ?
    C19 C20 C21 C16 . . . . -0.3(6) ?
    C17 C16 C21 C20 . . . . 1.8(6) ?
    C15 C16 C21 C20 . . . . -177.5(4) ?
    C15 Sn2 C22 C23 . . . . 169.7(3) ?
    Br5 Sn2 C22 C23 . . . . 7.6(3) ?
    Br7 Sn2 C22 C23 . . . . -89.5(3) ?
    Br6 Sn2 C22 C23 . . . . 90.4(3) ?
    Sn2 C22 C23 C24 . . . . -100.2(4) ?
    Sn2 C22 C23 C28 . . . . 77.0(4) ?
    C28 C23 C24 C25 . . . . 0.9(7) ?
    C22 C23 C24 C25 . . . . 178.1(4) ?
    C23 C24 C25 C26 . . . . -2.0(7) ?
    C24 C25 C26 C27 . . . . 2.1(7) ?
    C24 C25 C26 Br8 . . . . 180.0(3) ?
    C25 C26 C27 C28 . . . . -1.2(7) ?
    Br8 C26 C27 C28 . . . . -179.1(3) ?
    C26 C27 C28 C23 . . . . 0.1(7) ?
    C24 C23 C28 C27 . . . . 0.1(7) ?
    C22 C23 C28 C27 . . . . -177.2(4) ?
    C36 N1 C29 C34 . . . . 118.1(5) ?
    C35 N1 C29 C34 . . . . -1.1(6) ?
    C37 N1 C29 C34 . . . . -120.9(4) ?
    C36 N1 C29 C30 . . . . -62.2(5) ?
    C35 N1 C29 C30 . . . . 178.7(4) ?
    C37 N1 C29 C30 . . . . 58.8(5) ?
    C34 C29 C30 C31 . . . . -1.5(7) ?
    N1 C29 C30 C31 . . . . 178.8(4) ?
    C29 C30 C31 C32 . . . . 0.6(7) ?
    C30 C31 C32 C33 . . . . 0.9(7) ?
    C31 C32 C33 C34 . . . . -1.6(7) ?
    C32 C33 C34 C29 . . . . 0.8(7) ?
    C30 C29 C34 C33 . . . . 0.8(7) ?
    N1 C29 C34 C33 . . . . -179.5(4) ?
loop_
    _geom_hbond_atom_site_label_D
    _geom_hbond_atom_site_label_H
    _geom_hbond_atom_site_label_A
    _geom_hbond_site_symmetry_A
    _geom_hbond_distance_DH
    _geom_hbond_distance_HA
    _geom_hbond_distance_DA
    _geom_hbond_angle_DHA
    C27 H27 Cg 3_666 0.95 2.58 3.378(4) 142
