# Supplementary material for: Trimethyl­phenyl­ammonium μ-bromido-bis­[dibromidobis(4-bromobenzyl)stannate(IV)]
Source: Acta Crystallogr Sect E Struct Rep Online. 2011 Jun 11;67(Pt 7):m872. doi: 10.1107/S1600536811021295 (PMC3151895; doi:10.1107/S1600536811021295)
Supplement: Supplementary file 2 [file e-67-0m872-Isup2.hkl]

# 
# h,k,l, Fc-squared, Fo-squared, sigma(Fo-squared) and status flag 
# 
data_I
_shelx_title '  P21/c' 
_shelx_refln_list_code          4 
_shelx_F_calc_maximum      685.28 
_exptl_crystal_F_000      2728.00 
_reflns_d_resolution_high  0.7697 
 
loop_ 
 _symmetry_equiv_pos_as_xyz 
 'x, y, z' 
 '-x, y+1/2, -z+1/2' 
 '-x, -y, -z' 
 'x, -y-1/2, z-1/2' 
 
_cell_length_a    12.7274 
_cell_length_b    25.5126 
_cell_length_c    13.5135 
_cell_angle_alpha  90.000 
_cell_angle_beta  100.854 
_cell_angle_gamma  90.000 
 
_shelx_F_squared_multiplier     1.000 
 
loop_ 
 _refln_index_h 
 _refln_index_k 
 _refln_index_l 
 _refln_F_squared_calc 
 _refln_F_squared_meas 
 _refln_F_squared_sigma 
 _refln_observed_status 
   2   0   0   152926.25   156662.08   4789.36 o 
   3   0   0    20377.61    18422.95    430.68 o 
   4   0   0   469614.41   484293.72   7960.31 o 
   5   0   0      597.62      502.96     96.07 o 
   6   0   0     4394.61     4259.29    272.19 o 
   7   0   0    11674.06    11701.03    329.22 o 
   8   0   0     3986.59     4471.06    187.73 o 
   9   0   0    86949.76    86605.47   1321.20 o 
  10   0   0       70.44      134.65    165.04 o 
  11   0   0      982.74      813.89    197.41 o 
  12   0   0      245.42      502.86    213.23 o 
  13   0   0    14468.81    13975.53    559.34 o 
  14   0   0      400.69      552.15    309.76 o 
  15   0   0      796.18     1218.36    342.35 o 
  16   0   0     4015.98     5833.44    713.07 o 
   2   1   0     4023.63     3758.79     81.12 o 
   3   1   0      714.75      641.35     83.76 o 
   4   1   0    26651.85    25965.06    419.58 o 
   5   1   0     9342.11    10427.03    185.59 o 
   6   1   0    17130.00    17270.84    315.64 o 
   7   1   0     5989.51     5459.22    150.47 o 
   8   1   0     2510.34     2560.07    117.63 o 
   9   1   0    22945.91    23645.75   1044.97 o 
  10   1   0     1911.69     2049.37    133.64 o 
  11   1   0       94.22       74.85    134.43 o 
  12   1   0     4420.17     4591.15    183.79 o 
  13   1   0      844.04      832.74    201.74 o 
  14   1   0     8463.81     7905.77    289.93 o 
  15   1   0       11.08     -225.02    262.37 o 
  16   1   0     4485.93     4303.77    387.26 o 
   1   2   0      664.63      622.50     36.62 o 
   2   2   0    79459.18    85542.02    977.11 o 
   3   2   0    21914.20    20512.96    295.05 o 
   4   2   0     1213.22     1326.72     69.24 o 
   5   2   0    23007.16    22180.78    377.30 o 
   6   2   0   154399.25   153458.47   2014.88 o 
   7   2   0    48944.43    47437.99    567.14 o 
   8   2   0     2116.55     2265.21    113.57 o 
   9   2   0    18279.85    18538.70    334.41 o 
  10   2   0      822.18      944.34    132.07 o 
  11   2   0      802.43      593.06    138.84 o 
  12   2   0      114.93      124.99    178.01 o 
  13   2   0     8594.83     9172.64    287.72 o 
  14   2   0       61.71     -109.42    267.31 o 
  15   2   0       18.28      119.97    355.95 o 
  16   2   0      596.00      860.35    449.26 o 
   1   3   0     2060.50     2326.81     72.27 o 
   2   3   0      479.64      522.14     27.14 o 
   3   3   0     2279.37     2490.67    128.30 o 
   4   3   0     2624.53     2621.35     79.91 o 
   5   3   0   105851.88   106891.01   1411.28 o 
   6   3   0     1501.40     1222.38    140.58 o 
   7   3   0    20430.78    20081.86    335.07 o 
   8   3   0     6448.62     6995.10    195.96 o 
   9   3   0    29688.57    29159.45    405.50 o 
  10   3   0      350.65      862.45    130.17 o 
  11   3   0     2117.17     2159.88    156.04 o 
  12   3   0     1689.96     1655.08    178.19 o 
  13   3   0    12548.49    12777.96    364.37 o 
  14   3   0      317.26      307.99    246.04 o 
  15   3   0      700.46      970.66    299.14 o 
  16   3   0     5679.23     5108.35    368.35 o 
   0   4   0   154208.36   166719.56   4767.07 o 
   1   4   0      772.81      887.40     52.42 o 
   2   4   0   103583.55   112723.82   2094.68 o 
   3   4   0    22450.96    21114.48    349.34 o 
   4   4   0     1242.55     1307.02     62.41 o 
   5   4   0     5657.95     5240.66    215.54 o 
   6   4   0      452.16      500.58     81.19 o 
   7   4   0    27167.71    25891.19    367.76 o 
   8   4   0       99.42      222.07     93.12 o 
   9   4   0    17689.88    17572.21    404.53 o 
  10   4   0     3089.12     3106.81    158.67 o 
  11   4   0     2546.42     2992.39    185.95 o 
  12   4   0     1623.62     2218.95    221.23 o 
  13   4   0     5635.46     6015.50    259.79 o 
  14   4   0      972.67     1222.69    256.88 o 
  15   4   0     5903.39     5941.42    369.55 o 
  16   4   0        2.82     1366.76    496.74 o 
   1   5   0     3123.27     3252.63     98.58 o 
   2   5   0      615.43      554.49     72.63 o 
   3   5   0   154138.64   163430.72   2008.55 o 
   4   5   0      175.95       82.18     52.64 o 
   5   5   0    25338.88    34891.71    829.69 o 
   6   5   0      280.21      306.30     89.31 o 
   7   5   0    35564.44    35026.70    470.09 o 
   8   5   0     1828.14     1836.88    110.06 o 
   9   5   0    35603.78    33628.98    484.91 o 
  10   5   0     5784.67     5691.10    206.44 o 
  11   5   0    11369.95    11493.73    387.30 o 
  12   5   0    16708.95    19014.85    491.78 o 
  13   5   0      177.07      706.23    231.54 o 
  14   5   0      342.94      347.37    258.62 o 
  15   5   0     7933.59     8959.85    542.83 o 
  16   5   0    18816.66    19942.05    734.25 o 
   0   6   0   139190.27   145799.23   3200.89 o 
   1   6   0      134.64      131.05     56.13 o 
   2   6   0    38750.17    38231.52    951.39 o 
   3   6   0        4.91       10.53     50.42 o 
   4   6   0     1490.54     1692.40    113.97 o 
   5   6   0      326.24      360.34     63.06 o 
   6   6   0   111953.13   115238.68   1510.23 o 
   7   6   0     3766.48     3570.91    161.15 o 
   8   6   0    28079.96    28028.84    440.44 o 
   9   6   0    45826.50    45222.55    611.77 o 
  10   6   0     7191.17     6767.63    274.74 o 
  11   6   0    11459.04    11364.27    345.74 o 
  12   6   0    38205.57    39556.52    752.98 o 
  13   6   0      916.56     1572.26    313.49 o 
  14   6   0       59.56      430.63    326.13 o 
  15   6   0     9410.80     9806.51    432.88 o 
   1   7   0     4562.64     5163.40    140.21 o 
   2   7   0    13126.09    12701.94    369.25 o 
   3   7   0    41577.52    44429.95    649.90 o 
   4   7   0     3359.59     3370.89     97.54 o 
   5   7   0    53209.58    53062.20    749.93 o 
   6   7   0    47311.30    45908.92    630.24 o 
   7   7   0    54251.16    53722.37    734.19 o 
   8   7   0    13963.22    14154.93    284.62 o 
   9   7   0    12379.06    12221.36    279.46 o 
  10   7   0     2789.08     3332.28    204.02 o 
  11   7   0    12995.02    13346.44    707.12 o 
  12   7   0     9170.24    10823.88    410.93 o 
  13   7   0     1418.83     1605.20    282.85 o 
  14   7   0     1028.66     1405.23    385.89 o 
  15   7   0       14.08      622.76    410.63 o 
   0   8   0      340.82      218.78    102.89 o 
   1   8   0     1009.09     1191.17     79.71 o 
   2   8   0        8.64      126.67     71.07 o 
   3   8   0       41.17      163.49     62.95 o 
   4   8   0     7458.69     7626.78    208.59 o 
   5   8   0    10309.06     9498.88    167.64 o 
   6   8   0     2447.56     2618.68     93.79 o 
   7   8   0     1329.46     1519.16    107.22 o 
   8   8   0    31189.77    31261.21    480.85 o 
   9   8   0     6499.21     6427.83    262.26 o 
  10   8   0    18971.21    18819.80    549.99 o 
  11   8   0      651.30      951.10    208.94 o 
  12   8   0     1472.37     1926.52    277.16 o 
  13   8   0     7931.23     7778.20    389.09 o 
  14   8   0      419.77     1302.55    310.61 o 
  15   8   0      300.79      163.26    511.03 o 
   1   9   0   177077.50   182953.06   2034.31 o 
   2   9   0     2667.84     2548.19    107.31 o 
   3   9   0   205596.95   205744.61   3542.67 o 
   4   9   0      629.55      448.53     91.39 o 
   5   9   0     4455.93     4154.30    116.82 o 
   6   9   0    38946.54    36951.55    462.34 o 
   7   9   0    48913.35    49102.78    681.88 o 
   8   9   0     9412.19    10499.53    230.91 o 
   9   9   0     3541.75     3634.89    200.55 o 
  10   9   0    12000.22    12186.09    350.92 o 
  11   9   0     6849.67     6548.23    329.46 o 
  12   9   0    46084.11    46451.90    874.93 o 
  13   9   0      240.12      179.79    438.57 o 
  14   9   0      280.27      738.74    310.07 o 
  15   9   0      556.50     1342.88    346.84 o 
   0  10   0      453.74      758.30    121.74 o 
   1  10   0     1784.46     1882.72     91.96 o 
   2  10   0    32683.29    35129.10    516.56 o 
   3  10   0     5648.58     5422.54    195.73 o 
   4  10   0      118.28      123.34     85.33 o 
   5  10   0     6113.90     5635.03    238.92 o 
   6  10   0    36354.59    35355.99    509.86 o 
   7  10   0    14971.49    14983.23    282.11 o 
   8  10   0     8023.23     8200.75    297.40 o 
   9  10   0    27805.30    29660.49    830.39 o 
  10  10   0    18807.81    20877.65    578.42 o 
  11  10   0    19028.79    18657.94    515.06 o 
  12  10   0    17942.34    18427.31    536.89 o 
  13  10   0     2552.68     2724.52    320.61 o 
  14  10   0      273.12      517.93    324.67 o 
  15  10   0     8344.11     8359.72    439.85 o 
   1  11   0    23184.77    22450.89    321.14 o 
   2  11   0      316.33      426.16     93.20 o 
   3  11   0    15431.34    14975.53    371.60 o 
   4  11   0       22.82      189.87     65.71 o 
   5  11   0     4336.26     4225.87    160.17 o 
   6  11   0    15207.35    14466.40    269.85 o 
   7  11   0    23350.34    23079.29    378.51 o 
   8  11   0    35115.50    36112.62    643.10 o 
   9  11   0   106333.40   102801.42   1578.16 o 
  10  11   0    62316.22    62174.79   1224.60 o 
  11  11   0    16010.64    15745.01    490.67 o 
  12  11   0       33.11      589.84    282.82 o 
  13  11   0      747.87      885.33    305.33 o 
  14  11   0     3051.38     2897.27    363.64 o 
  15  11   0      463.86      548.05    352.37 o 
   0  12   0     2213.85     1859.77    140.29 o 
   1  12   0     1199.28     1157.71     97.00 o 
   2  12   0      178.82       94.48     98.44 o 
   3  12   0     2068.58     2265.99    186.91 o 
   4  12   0    49466.55    50800.12    833.53 o 
   5  12   0      414.68      283.81    115.46 o 
   6  12   0    26834.64    25761.87    401.16 o 
   7  12   0       60.85      -27.36    153.96 o 
   8  12   0   116116.56   112629.13   1715.07 o 
   9  12   0    33051.77    33938.39    638.24 o 
  10  12   0    52603.08    51130.00   1051.79 o 
  11  12   0    11595.58    11791.73    447.15 o 
  12  12   0     1067.28     1563.31    299.61 o 
  13  12   0      382.17      573.01    311.22 o 
  14  12   0      205.85      529.54    412.20 o 
  15  12   0     2387.06     2093.51    386.14 o 
   1  13   0    47562.84    50790.16    626.69 o 
   2  13   0      593.90      413.78    103.29 o 
   3  13   0    28326.62    27984.71    452.45 o 
   4  13   0    40753.64    38128.04    903.68 o 
   5  13   0     1913.03     1815.22    132.79 o 
   6  13   0      507.21      291.06    122.86 o 
   7  13   0      875.49      905.90    172.93 o 
   8  13   0    32570.34    32049.50    607.14 o 
   9  13   0    11681.01    12105.63    561.10 o 
  10  13   0    15290.48    15007.38    423.65 o 
  11  13   0     2096.76     2335.08    292.92 o 
  12  13   0      263.28      611.32    300.67 o 
  13  13   0     4214.05     4721.46    426.65 o 
  14  13   0    14527.12    14921.28    573.33 o 
   0  14   0    89955.58    92792.91   1584.93 o 
   1  14   0     3466.86     3703.15    137.21 o 
   2  14   0     9554.76     9305.21    237.36 o 
   3  14   0        5.94        3.70    112.86 o 
   4  14   0   129198.56   128044.09   1727.97 o 
   5  14   0     2213.11     1849.10    136.60 o 
   6  14   0     8427.61     7949.31    496.48 o 
   7  14   0      590.80      684.52    180.53 o 
   8  14   0      301.65       84.39    193.11 o 
   9  14   0      938.94     1627.66    218.72 o 
  10  14   0     2568.49     2622.87    252.95 o 
  11  14   0     3391.11     3849.21    467.13 o 
  12  14   0      604.27      831.48    307.27 o 
  13  14   0      682.05      688.21    330.45 o 
  14  14   0     6024.38     6697.04    436.16 o 
   1  15   0    20836.69    20730.04    335.83 o 
   2  15   0      323.84      230.99    116.88 o 
   3  15   0     1934.37     1556.38    189.65 o 
   4  15   0       43.78       31.45    148.29 o 
   5  15   0    11088.93    10909.90    254.14 o 
   6  15   0    13618.34    12586.66    434.19 o 
   7  15   0     4678.86     4805.25    245.45 o 
   8  15   0       22.45      -76.76    196.81 o 
   9  15   0    14623.67    14610.22    423.25 o 
  10  15   0     3849.13     3915.99    280.29 o 
  11  15   0       31.20      265.40    307.50 o 
  12  15   0      323.50      653.45    315.22 o 
  13  15   0     2372.31     3527.43    542.84 o 
  14  15   0     5258.16     5464.67    431.47 o 
   0  16   0   199969.94   204730.11   3020.54 o 
   1  16   0      786.39      910.36    130.33 o 
   2  16   0    19994.45    20541.24    369.36 o 
   3  16   0     3967.37     4129.87    178.66 o 
   4  16   0    13072.53    12941.49    309.72 o 
   6  16   0      369.10      545.98    121.50 o 
   7  16   0       81.25     -110.15    194.14 o 
   8  16   0     7029.91     7377.13    312.04 o 
   9  16   0     1631.41     2114.58    247.03 o 
  10  16   0     4266.71     4527.48    295.27 o 
  11  16   0      634.69      596.76    265.42 o 
  12  16   0       19.28       64.33    319.86 o 
  13  16   0      150.14       80.98    342.26 o 
  14  16   0        1.66       77.29    371.41 o 
   1  17   0   204958.92   208516.03   2543.21 o 
   2  17   0     1556.62     1659.38    148.45 o 
   3  17   0     3013.76     3357.46    176.97 o 
   4  17   0        1.19       72.52    136.51 o 
   5  17   0    20757.06    20354.60    470.84 o 
   6  17   0       19.37      -68.69    231.10 o 
   7  17   0     9918.20    10133.10    571.51 o 
   8  17   0    23514.18    23436.50    531.07 o 
   9  17   0     3649.36     3533.52    314.24 o 
  10  17   0     5517.85     5753.93    320.11 o 
  11  17   0      194.99       34.38    266.83 o 
  12  17   0     1639.86     1754.05    470.56 o 
  13  17   0     1390.95     1742.79    370.56 o 
   0  18   0     1517.27     1500.62    190.21 o 
   1  18   0     1526.96     2877.63    250.58 o 
   2  18   0    95504.63    98375.26   1260.35 o 
   3  18   0     2916.67     2881.35    180.23 o 
   4  18   0    72259.69    72876.47   1177.44 o 
   5  18   0    19567.82    19009.59    469.13 o 
   6  18   0    22048.75    21170.91    592.88 o 
   7  18   0     8311.60     7569.02    325.53 o 
   8  18   0     8905.71     8971.73    384.59 o 
   9  18   0    14437.97    13374.90    555.39 o 
  10  18   0      131.88      425.35    267.28 o 
  11  18   0     3315.56     3773.93    504.04 o 
  12  18   0     1020.93     1015.88    381.57 o 
  13  18   0    12355.60    13085.56    999.62 o 
   1  19   0    16239.91    16247.67    322.37 o 
   2  19   0      103.73      536.36    152.69 o 
   3  19   0    11994.93    11948.55    401.00 o 
   4  19   0     5622.45     5653.69    278.40 o 
   5  19   0    31415.28    31628.38    672.61 o 
   6  19   0     2113.98     2363.14    292.90 o 
   7  19   0     5505.02     5621.15    382.71 o 
   8  19   0     1941.22     1750.41    295.15 o 
   9  19   0      307.32      134.69    259.12 o 
  10  19   0       20.54      128.71    273.46 o 
  11  19   0     6066.24     5480.68    360.58 o 
  12  19   0     1616.67     1393.20    305.83 o 
  13  19   0      127.87      117.59    378.07 o 
   0  20   0     8924.83     9002.80    358.82 o 
   1  20   0        3.79     -167.89    143.01 o 
   2  20   0    11545.34    11740.68    557.57 o 
   3  20   0     4688.86     4767.29    273.66 o 
   4  20   0    18097.76    18900.12    498.10 o 
   5  20   0       30.43      -15.19    228.14 o 
   6  20   0     4962.99     4624.47    479.79 o 
   7  20   0     1040.09     1080.26    231.85 o 
   8  20   0      838.05     1138.99    274.57 o 
   9  20   0     8640.22     8544.20    388.08 o 
  10  20   0     2771.14     2683.57    310.24 o 
  11  20   0      640.27      585.40    311.97 o 
  12  20   0      115.82       -2.54    306.15 o 
   1  21   0    18172.38    19138.50    367.29 o 
   2  21   0       73.00       -5.33    220.41 o 
   3  21   0    45195.10    45019.39    833.32 o 
   4  21   0    12369.14    11777.17    435.71 o 
   5  21   0    20423.18    20511.13    523.47 o 
   6  21   0     7496.85     7359.71    343.58 o 
   7  21   0      722.46      818.93    314.71 o 
   8  21   0     1935.35     1692.37    289.29 o 
   9  21   0    16910.55    16737.18    524.42 o 
  10  21   0      536.92      941.37    308.62 o 
  11  21   0     2424.96     2345.56    339.75 o 
  12  21   0      615.47      681.99    371.27 o 
   0  22   0    47316.15    53468.06   1003.41 o 
   1  22   0      990.14     1075.53    201.49 o 
   2  22   0    16938.08    16914.60    652.33 o 
   3  22   0     2116.90     1940.23    261.57 o 
   4  22   0     2792.77     2961.86    282.48 o 
   5  22   0     4773.06     4878.86    318.44 o 
   6  22   0     2481.49     2047.23    291.10 o 
   7  22   0      924.26      651.85    330.40 o 
   8  22   0     6404.23     6433.59    364.17 o 
   9  22   0      501.60     1031.78    304.53 o 
  10  22   0      764.57      774.15    318.78 o 
  11  22   0     4444.17     4536.88    468.00 o 
  12  22   0     1206.81     1000.98    346.00 o 
   1  23   0    74703.31    75266.59   1015.86 o 
   2  23   0     5433.81     5748.96    281.03 o 
   3  23   0    12154.40    12415.91    458.81 o 
   4  23   0     3143.49     3529.39    303.56 o 
   5  23   0     9697.38     9873.49    530.30 o 
   6  23   0       35.37     -384.78    347.12 o 
   7  23   0     7739.05     7450.92    447.51 o 
   8  23   0     5984.71     5845.77    380.98 o 
   9  23   0    12062.46    12146.88    505.09 o 
  10  23   0    10246.22    10727.88    637.82 o 
  11  23   0      795.80     1047.71    363.72 o 
   0  24   0    30155.12    29936.20    913.34 o 
   1  24   0      288.20     1025.90    213.66 o 
   2  24   0     2229.58     2219.97    254.69 o 
   3  24   0     1877.22     2098.72    282.92 o 
   4  24   0     7980.87     7803.12    371.94 o 
   5  24   0     4091.01     4024.31    330.40 o 
   6  24   0     6273.95     6556.83    379.53 o 
   7  24   0     6537.71     6412.17    454.17 o 
   8  24   0    20731.36    18781.54   1269.62 o 
   9  24   0      106.88      150.73    334.03 o 
  10  24   0    10501.94    10574.22    491.90 o 
  11  24   0      540.95      468.89    343.43 o 
   1  25   0     5817.41     5776.47    350.77 o 
   2  25   0     3519.94     3399.38    281.18 o 
   3  25   0     2073.63     2514.06    369.31 o 
   4  25   0      664.00      832.13    292.68 o 
   5  25   0     7899.27     7642.06    392.03 o 
   6  25   0     1173.62      781.34    316.54 o 
   7  25   0     1278.28     1179.10    307.37 o 
   8  25   0      646.23      876.25    289.75 o 
   9  25   0     3138.33     2701.39    378.07 o 
  10  25   0      503.35     1151.75    492.51 o 
   0  26   0    23331.21    23170.01   1121.41 o 
   1  26   0        3.87      -99.98    295.11 o 
   2  26   0       13.17     -296.55    292.43 o 
   3  26   0      148.98     -281.80    255.32 o 
   4  26   0    22222.62    22441.10    617.66 o 
   5  26   0        6.78     -209.61    302.74 o 
   6  26   0     3379.71     3312.80    364.73 o 
   7  26   0      536.07      313.77    329.85 o 
   8  26   0     6170.55     6045.69    500.75 o 
   9  26   0      484.04      296.32    366.75 o 
  10  26   0     5994.88     6316.44    632.23 o 
   1  27   0     3150.65     3423.99    339.24 o 
   2  27   0     1755.50     1426.57    371.10 o 
   3  27   0    10750.45    10723.02    424.15 o 
   4  27   0     4033.30     4537.25    444.39 o 
   5  27   0      732.10     1510.10    527.09 o 
   6  27   0     1387.33      513.98    346.25 o 
   7  27   0      113.71     -150.98    347.16 o 
   8  27   0    10767.57    10436.06    577.52 o 
   9  27   0    17065.15    15877.48    724.69 o 
   0  28   0     7865.86     8764.91    926.08 o 
   1  28   0      369.29     1003.87    366.09 o 
   2  28   0      243.46       73.02    365.03 o 
   3  28   0      180.11      536.10    376.77 o 
   4  28   0     1867.85     1823.58    312.16 o 
   5  28   0      480.57      -37.13    336.06 o 
   6  28   0      171.44      -21.81    349.25 o 
   7  28   0       36.07     -377.00    357.44 o 
   8  28   0    23405.39    24119.25    831.77 o 
   1  29   0     1083.19     1667.86    474.36 o 
   2  29   0      800.13     3452.42   1052.69 o 
   3  29   0    14812.63    15501.30    647.92 o 
   4  29   0      406.87      699.84    440.83 o 
   5  29   0      721.61      417.53    441.23 o 
   6  29   0     1201.75      393.13    366.32 o 
   7  29   0    12843.96    11601.82    527.57 o 
   0  30   0     1666.82     1489.98    495.19 o 
   1  30   0      818.59      954.92    400.40 o 
   2  30   0    16906.69    16334.81    624.73 o 
   3  30   0     5537.06     6268.67    485.77 o 
   4  30   0    11980.46    12158.19    601.76 o 
   5  30   0      771.37      945.88    428.87 o 
   6  30   0     6922.84     6210.81    782.17 o 
   1  31   0      188.28      557.91    631.79 o 
   2  31   0      125.91      722.82    408.53 o 
   3  31   0     9192.07     8981.98    532.40 o 
   4  31   0     1128.81     1272.73    447.58 o 
   5  31   0     5641.10     6586.34    534.15 o 
   0  32   0     6806.37     6004.26    817.18 o 
   1  32   0      639.16      706.80    419.01 o 
   2  32   0     2099.63     2812.76    441.87 o 
   3  32   0       26.19      454.03    443.04 o 
   4  32   0      285.48      457.41    441.64 o 
   1  33   0     1897.55     2076.81    444.26 o 
 -16   1   1     3932.39     3239.11    557.55 o 
 -15   1   1       20.49      205.78    290.51 o 
 -14   1   1      647.85      345.21    233.00 o 
 -13   1   1     8758.38     8751.89    272.31 o 
 -12   1   1     7666.78     7954.65    234.21 o 
 -11   1   1    20980.97    20508.05    331.30 o 
 -10   1   1      835.06     1203.90    124.19 o 
  -9   1   1     3132.91     3678.59    140.89 o 
  -8   1   1     2476.85     2836.97    115.93 o 
  -7   1   1    86260.77    86874.05   1055.91 o 
  -6   1   1    13101.35    12398.89    241.78 o 
  -5   1   1    60111.75    61555.47   1039.47 o 
  -4   1   1    36821.98    35741.62    436.47 o 
  -3   1   1   224233.97   237461.95   3047.70 o 
  -2   1   1     6905.39     6461.38    141.03 o 
  -1   1   1     9608.58    10083.50    129.27 o 
   0   1   1      298.90      -16.89     11.26 o 
   1   1   1    22695.91    24425.50    323.60 o 
   2   1   1     1215.12     1177.73     57.99 o 
   3   1   1   225277.48   236077.70   3507.96 o 
   4   1   1    15685.49    14710.19    246.20 o 
   5   1   1      205.33      389.52     82.20 o 
   6   1   1    13937.39    14726.94    443.21 o 
   7   1   1    89865.41    88679.93   1097.35 o 
   8   1   1     2394.27     2321.56    120.20 o 
   9   1   1     2540.22     2683.06    130.29 o 
  10   1   1    11961.08    11716.21    252.35 o 
  11   1   1    33487.70    32772.04    597.55 o 
  12   1   1     2017.59     2565.76    185.64 o 
  13   1   1     3185.01     3170.44    225.87 o 
  14   1   1      797.55      932.35    226.37 o 
  15   1   1      869.34      772.34    310.90 o 
  16   1   1    16830.50    17516.05    763.09 o 
 -16   2   1        4.35      -26.28    699.43 o 
 -15   2   1     5272.45     5449.65    308.22 o 
 -14   2   1      284.55      456.24    237.50 o 
 -13   2   1     5183.94     5288.77    239.82 o 
 -12   2   1     3681.54     3932.16    172.42 o 
 -11   2   1    49898.29    50626.63    599.91 o 
 -10   2   1     6058.79     6059.04    189.63 o 
  -9   2   1    29766.34    30578.58    415.38 o 
  -8   2   1     7605.09     7779.81    204.30 o 
  -7   2   1    42922.84    41843.81    645.76 o 
  -6   2   1     7135.72     6908.67    168.87 o 
  -5   2   1    40798.89    39314.71    503.65 o 
  -4   2   1    95019.28    97612.91   1115.54 o 
  -3   2   1     4062.68     3646.77    252.79 o 
  -2   2   1   292189.88   323876.34   3544.34 o 
  -1   2   1     1734.16     1638.78     48.70 o 
   0   2   1    24968.54    27623.01    484.25 o 
   1   2   1       42.60       46.19     14.36 o 
   2   2   1   141252.50   146875.58   1745.66 o 
   3   2   1     3727.57     4202.94    447.95 o 
   4   2   1      562.51      939.63     76.34 o 
   5   2   1     4585.18     4495.13    196.42 o 
   6   2   1     1313.37     1503.00     92.59 o 
   7   2   1    46861.03    45392.88    594.40 o 
   8   2   1    11612.58    11052.09    240.63 o 
   9   2   1     1413.76     1364.00    125.30 o 
  10   2   1     6611.28     7013.25    215.53 o 
  11   2   1    54025.92    52371.40    623.87 o 
  12   2   1     5360.33     5521.17    214.17 o 
  13   2   1     7755.35     6952.90    269.99 o 
  14   2   1     3247.83     3856.43    251.59 o 
  15   2   1      127.34      543.47    306.02 o 
  16   2   1     8004.12     8758.51    420.72 o 
 -16   3   1     2445.48     2022.15    405.24 o 
 -15   3   1      724.67     1219.89    294.87 o 
 -14   3   1    13715.46    14312.83    386.24 o 
 -13   3   1     3806.22     4214.30    234.86 o 
 -12   3   1      573.63      472.18    194.97 o 
 -11   3   1    19254.56    18812.55    365.22 o 
 -10   3   1    17169.49    16697.80    318.17 o 
  -9   3   1    17497.38    17550.16    312.72 o 
  -8   3   1    11210.92    11194.94    329.13 o 
  -7   3   1    54794.38    55293.13    699.52 o 
  -6   3   1    18270.40    16217.62    258.63 o 
  -5   3   1   247111.48   255089.41   2844.31 o 
  -4   3   1     1660.35     1414.50     65.70 o 
  -3   3   1    35211.24    37570.63   1010.41 o 
  -2   3   1      505.26      505.25     35.23 o 
  -1   3   1    86924.56    94648.60   1185.10 o 
   0   3   1       83.30      105.76     27.92 o 
   1   3   1      264.97      395.79    101.27 o 
   2   3   1     8211.81     7424.69    173.46 o 
   3   3   1    87933.13    86842.29    953.17 o 
   4   3   1    32856.94    30055.83    389.85 o 
   5   3   1    51595.34    51967.47    709.31 o 
   6   3   1    30278.23    29172.18    435.23 o 
   7   3   1    18283.55    17529.70    682.49 o 
   8   3   1      164.99      109.53    143.86 o 
   9   3   1     2280.16     2067.00    130.17 o 
  10   3   1    33133.25    32921.58    462.39 o 
  11   3   1     8770.08     8749.23    311.73 o 
  12   3   1     1797.70     2204.66    187.32 o 
  13   3   1     4081.77     4340.42    222.71 o 
  14   3   1    37673.45    37170.68    759.22 o 
  15   3   1    10245.15    10375.99    503.46 o 
 -16   4   1       45.32       -0.26    384.78 o 
 -15   4   1       80.81     1168.71    395.53 o 
 -14   4   1    12907.71    13626.07    395.54 o 
 -13   4   1     9574.59     9602.06    308.25 o 
 -12   4   1     4282.45     4209.74    231.60 o 
 -11   4   1    11791.18    11615.09    334.58 o 
 -10   4   1     3017.56     2912.46    180.32 o 
  -9   4   1     5756.49     6195.63    214.51 o 
  -8   4   1    45512.65    44221.24    639.29 o 
  -7   4   1      832.89      869.14    129.64 o 
  -6   4   1       32.00      -19.02     90.28 o 
  -5   4   1    13940.44    12584.08    217.36 o 
  -4   4   1   273654.59   283458.59   3154.14 o 
  -3   4   1    20974.14    20178.26    251.58 o 
  -2   4   1    34009.74    36161.96    504.71 o 
  -1   4   1      132.85      172.09     34.06 o 
   0   4   1      795.05      936.52     39.00 o 
   1   4   1      719.66      668.50     61.14 o 
   2   4   1    44612.50    46692.75    633.92 o 
   3   4   1      167.02       91.75     51.41 o 
   4   4   1   113382.56   115369.11   1260.48 o 
   5   4   1    14086.31    13879.22    217.95 o 
   6   4   1       17.41      119.44     71.43 o 
   7   4   1     1460.82     1281.11    168.26 o 
   8   4   1     1738.73     1887.46    140.70 o 
   9   4   1      734.35      796.51    119.80 o 
  10   4   1    38543.17    38711.68    520.26 o 
  11   4   1     4296.33     3759.58    240.72 o 
  12   4   1       32.53      180.42    183.60 o 
  13   4   1     6841.88     6813.35    304.68 o 
  14   4   1    13764.30    14421.75    487.79 o 
  15   4   1    14256.38    14763.87    613.67 o 
 -16   5   1     1312.59     2270.87    548.71 o 
 -15   5   1     7415.36     8089.80    454.70 o 
 -14   5   1       48.70      674.89    273.18 o 
 -13   5   1     2170.08     2395.38    266.34 o 
 -12   5   1     4334.07     4492.02    270.55 o 
 -11   5   1      301.23      419.42    187.03 o 
 -10   5   1     1140.18     1355.01    146.02 o 
  -9   5   1    24585.38    24398.75    427.17 o 
  -8   5   1    12498.50    12452.70    279.44 o 
  -7   5   1    80058.07    80215.39   1070.08 o 
  -6   5   1     6394.64     6223.43    159.81 o 
  -5   5   1     6762.76     5927.96    133.46 o 
  -4   5   1    39907.23    38847.30    489.20 o 
  -3   5   1   153462.61   165889.66   2100.56 o 
  -2   5   1      960.32     1027.15     54.58 o 
  -1   5   1     2278.20     2587.50    175.46 o 
   0   5   1       88.84       63.69     37.08 o 
   1   5   1   150798.72   165254.48   2418.73 o 
   2   5   1      232.64      276.64     68.84 o 
   3   5   1    78984.38    83984.70   1780.70 o 
   4   5   1     1613.93     1452.44    117.18 o 
   5   5   1    84918.66    87145.37    966.14 o 
   6   5   1     4644.63     4061.38    150.29 o 
   7   5   1     8766.78     8747.43    195.70 o 
   8   5   1     1166.76     1290.08    106.69 o 
   9   5   1     9444.83     9256.10    250.04 o 
  10   5   1      896.02      994.25    161.14 o 
  11   5   1    30057.82    29876.48    497.19 o 
  12   5   1     6148.24     6076.80    241.92 o 
  13   5   1     3243.14     3846.48    302.85 o 
  14   5   1     7056.97     6641.92    361.15 o 
  15   5   1       42.44      976.98    322.08 o 
 -16   6   1       52.23      243.09    407.22 o 
 -15   6   1     2958.00     3799.65    578.89 o 
 -14   6   1     2618.08     3935.10    357.37 o 
 -13   6   1     4889.72     5070.14    272.47 o 
 -12   6   1      109.64      102.73    204.60 o 
 -11   6   1     6714.32     6808.12    257.96 o 
 -10   6   1    22754.10    22341.43    378.25 o 
  -9   6   1    13699.27    14404.97    327.02 o 
  -8   6   1    19041.40    19889.61    359.91 o 
  -7   6   1    11783.47    11903.64    308.24 o 
  -6   6   1    10109.58     9911.75    197.83 o 
  -5   6   1      801.15      926.35     69.49 o 
  -4   6   1     1920.78     2317.70     83.78 o 
  -3   6   1       18.26       11.49     46.00 o 
  -2   6   1   140322.98   149504.47   1893.65 o 
  -1   6   1      559.94      636.06     61.51 o 
   0   6   1    59895.17    61790.75    983.14 o 
   1   6   1     1364.11     1420.11    155.65 o 
   2   6   1    35225.36    38799.84    666.00 o 
   3   6   1    36300.68    35254.86    558.48 o 
   4   6   1       86.79      133.92     64.59 o 
   5   6   1     7662.51     7574.88    441.24 o 
   6   6   1    10871.83    11395.33    201.30 o 
   7   6   1    62848.61    61424.84    773.67 o 
   8   6   1      396.29      438.18     97.12 o 
   9   6   1    10071.47    10093.69    278.62 o 
  10   6   1     6627.89     6313.81    235.56 o 
  11   6   1    32001.08    31869.27    643.49 o 
  12   6   1    10520.88     9677.19    729.89 o 
  13   6   1     1737.21     2223.01    298.06 o 
  14   6   1     1041.30     1411.24    285.47 o 
  15   6   1     8356.30     8443.71    619.95 o 
 -16   7   1      427.11       26.69    630.27 o 
 -15   7   1     2734.99     4000.53    459.91 o 
 -14   7   1    61049.85    61123.14   1078.72 o 
 -13   7   1     8407.62     9083.95    397.02 o 
 -12   7   1    24325.65    23609.37    494.66 o 
 -11   7   1     2745.29     3090.89    214.09 o 
 -10   7   1    31850.95    31162.38    542.83 o 
  -9   7   1     1554.57     1757.65    146.10 o 
  -8   7   1     1884.25     2292.04    205.10 o 
  -7   7   1     7763.19     7721.34    179.64 o 
  -6   7   1    10858.45    10312.45    188.14 o 
  -5   7   1    77983.30    80406.40   1206.06 o 
  -4   7   1     5421.94     5177.44    146.23 o 
  -3   7   1      990.05     1201.01     61.18 o 
  -2   7   1        4.72      -55.88     62.97 o 
  -1   7   1   181629.58   196918.95   2623.28 o 
   0   7   1      139.83       66.00     51.97 o 
   1   7   1   153902.81   168535.63   2209.07 o 
   2   7   1     1146.83     1107.55     95.81 o 
   3   7   1    64988.51    69179.01   1042.11 o 
   4   7   1     1235.98     1244.44    105.58 o 
   5   7   1   290806.94   294172.03   4205.08 o 
   6   7   1    22256.51    22345.56    516.22 o 
   7   7   1    67719.77    66206.29    904.16 o 
   8   7   1     1042.17      838.78    110.54 o 
   9   7   1      662.30      916.27    170.83 o 
  10   7   1     2333.54     2641.41    211.01 o 
  11   7   1     1244.03     1566.44    246.09 o 
  12   7   1      321.74      307.81    432.70 o 
  13   7   1    17353.90    17252.69    597.85 o 
  14   7   1    17107.88    16862.97    546.46 o 
  15   7   1       20.20      -73.98    350.20 o 
 -15   8   1    10732.19    11142.35    475.23 o 
 -14   8   1    24524.83    26784.31    730.89 o 
 -13   8   1    33286.66    34273.41    928.64 o 
 -12   8   1    29571.59    31317.98    661.29 o 
 -11   8   1     6505.32     7227.09    274.35 o 
 -10   8   1     1704.29     1883.16    186.50 o 
  -9   8   1     9890.59    10122.07    271.18 o 
  -8   8   1     4537.75     4563.42    229.90 o 
  -7   8   1    14010.33    13527.75    243.82 o 
  -6   8   1     5085.14     4970.87    148.93 o 
  -5   8   1    15906.32    14985.80    223.48 o 
  -4   8   1     4354.43     4555.45    134.85 o 
  -3   8   1    13840.38    14252.66    307.55 o 
  -2   8   1    16207.28    16990.94    403.73 o 
  -1   8   1      261.72      386.42     52.79 o 
   0   8   1   141914.80   150568.86   1678.82 o 
   1   8   1     1478.68     1501.87     79.89 o 
   2   8   1     4077.94     4762.57    182.13 o 
   3   8   1     4857.59     4498.49    270.69 o 
   4   8   1   322142.19   323086.69   4656.18 o 
   5   8   1    40038.53    38824.09    607.22 o 
   6   8   1   110194.55   106484.66   1624.10 o 
   7   8   1    12241.72    13031.02    321.67 o 
   8   8   1     5677.07     5479.58    244.67 o 
   9   8   1     6738.25     6603.28    283.36 o 
  10   8   1      574.46      689.67    193.98 o 
  11   8   1     8813.66     8806.13    388.87 o 
  12   8   1     2385.97     2287.43    411.90 o 
  13   8   1    29412.06    28456.80    668.26 o 
  14   8   1     5057.01     5305.80    422.78 o 
  15   8   1      474.11      496.00    368.98 o 
 -15   9   1     2826.98     4251.94    473.55 o 
 -14   9   1    28754.34    29305.41    691.75 o 
 -13   9   1    26024.27    27268.90    642.60 o 
 -12   9   1    34080.00    33553.61    698.98 o 
 -11   9   1    14600.20    14481.80    382.28 o 
 -10   9   1     7640.11     8113.72    298.86 o 
  -9   9   1     1901.47     2004.57    210.85 o 
  -8   9   1     1400.74     1706.18    114.29 o 
  -7   9   1     1349.97     1480.67     99.54 o 
  -6   9   1     9569.59     9273.38    254.62 o 
  -5   9   1     3487.49     3532.15    111.56 o 
  -4   9   1      232.58      154.29     63.22 o 
  -3   9   1      285.37      675.06    109.57 o 
  -2   9   1     2860.50     2847.69    117.11 o 
  -1   9   1    28619.63    28111.87    433.24 o 
   0   9   1        7.50        8.21     63.95 o 
   1   9   1    15582.98    16470.59    242.65 o 
   2   9   1     1104.86     1125.38    107.46 o 
   3   9   1    98384.27   101561.21   1511.48 o 
   4   9   1    12619.41    11685.69    332.69 o 
   5   9   1   200619.77   204146.55   2661.88 o 
   6   9   1    10264.07     9768.27    532.50 o 
   7   9   1    91820.30    86701.34   1349.73 o 
   8   9   1    11876.81    12236.25    338.59 o 
   9   9   1     5822.14     5508.00    235.74 o 
  10   9   1     1376.09     1439.89    255.42 o 
  11   9   1     3373.66     3758.88    315.36 o 
  12   9   1    22920.52    22969.11    591.83 o 
  13   9   1      658.96     1132.07    308.54 o 
  14   9   1     3746.70     3790.19    409.58 o 
  15   9   1      488.29      651.96    378.20 o 
 -15  10   1    10562.34    10209.90    745.78 o 
 -14  10   1       97.32      875.06    310.94 o 
 -13  10   1    32153.76    32340.54    712.98 o 
 -12  10   1    10303.80    10958.71    567.13 o 
 -11  10   1     6065.44     5762.29    376.85 o 
 -10  10   1    31179.77    30683.62    631.98 o 
  -9  10   1    40305.52    40321.10    636.91 o 
  -8  10   1    30901.07    29474.21    418.68 o 
  -7  10   1      470.71      418.95     92.84 o 
  -6  10   1     5102.04     4850.07    140.84 o 
  -5  10   1    15487.93    15217.86    233.90 o 
  -4  10   1      595.20      755.27     86.35 o 
  -3  10   1    17191.99    16850.88    328.93 o 
  -2  10   1    42090.21    46007.52    716.71 o 
  -1  10   1      118.85       93.72     79.82 o 
   0  10   1     1802.02     1829.24     88.34 o 
   1  10   1      568.63      539.34     70.92 o 
   2  10   1       74.30      191.14    104.82 o 
   3  10   1      118.99      -83.18    106.13 o 
   4  10   1     7921.01     7834.81    236.69 o 
   5  10   1     6325.49     6300.44    524.32 o 
   6  10   1   132589.94   125913.19   1677.62 o 
   7  10   1    19284.13    19101.20    405.62 o 
   8  10   1    66608.10    64070.62   1040.98 o 
   9  10   1     2334.69     2297.01    249.63 o 
  10  10   1    15469.09    14479.99    499.20 o 
  11  10   1     1780.12     2364.56    300.35 o 
  12  10   1    10992.90    11061.52    453.96 o 
  13  10   1      166.19      150.10    302.61 o 
  14  10   1       32.41       55.36    325.98 o 
  15  10   1     8559.34     8176.33    454.89 o 
 -15  11   1      255.14      761.24    444.19 o 
 -14  11   1     5307.03     5853.39    382.16 o 
 -13  11   1      306.61     1200.03    297.10 o 
 -12  11   1     4598.89     5043.88    323.66 o 
 -11  11   1      107.72      132.77    245.70 o 
 -10  11   1     8913.16    10983.29    396.45 o 
  -9  11   1    13628.20    13706.15    428.03 o 
  -8  11   1     6890.92     6948.05    275.14 o 
  -7  11   1     4321.48     4196.24    139.38 o 
  -6  11   1     1445.85     1479.20     94.70 o 
  -5  11   1    50149.40    49877.13    601.70 o 
  -4  11   1      125.48       29.53    157.77 o 
  -3  11   1    36752.27    37087.53    547.19 o 
  -2  11   1      143.82      293.80     94.57 o 
  -1  11   1   118436.16   120589.66   1691.49 o 
   0  11   1     1291.18     1373.23     89.66 o 
   1  11   1    32995.94    35598.25    451.85 o 
   2  11   1     1122.97     1157.77     90.31 o 
   3  11   1     5178.97     5500.06    227.29 o 
   4  11   1     6317.83     5640.24    227.53 o 
   5  11   1      721.60      561.47    137.16 o 
   6  11   1    23832.76    22450.81    381.65 o 
   7  11   1     2511.57     2655.01    179.00 o 
   8  11   1    13432.19    13478.82    442.97 o 
   9  11   1      101.34      507.38    195.43 o 
  10  11   1    33188.70    33220.26    781.09 o 
  11  11   1     4694.48     4712.60    340.05 o 
  12  11   1    10687.97    10550.85    446.64 o 
  13  11   1       74.05      456.94    314.84 o 
  14  11   1     2710.50     2926.83    366.80 o 
  15  11   1       92.96      437.65    366.68 o 
 -15  12   1     4506.12     4041.45    700.29 o 
 -14  12   1     3836.06     3928.24    371.03 o 
 -13  12   1      919.16     1037.74    311.15 o 
 -12  12   1     1902.21     2429.29    305.93 o 
 -11  12   1    15063.81    16247.33    492.96 o 
 -10  12   1     3182.90     3846.92    342.69 o 
  -9  12   1     1419.72     1730.48    194.97 o 
  -8  12   1     6673.77     6040.49    258.91 o 
  -7  12   1      839.64      903.91    102.00 o 
  -6  12   1    37097.38    36431.27    467.78 o 
  -5  12   1     1184.70     1154.58    112.96 o 
  -4  12   1      219.74      255.78    118.19 o 
  -3  12   1     6525.53     5812.58    255.90 o 
  -2  12   1    51571.42    52638.46   1279.94 o 
  -1  12   1      135.70      405.77     92.69 o 
   0  12   1    57188.95    58142.25    701.84 o 
   1  12   1        1.15      -41.56     78.74 o 
   2  12   1    73612.20    76525.75   1053.57 o 
   3  12   1     7837.17     7812.85    260.13 o 
   4  12   1    17473.24    18724.97    391.93 o 
   5  12   1      789.84      724.00    230.09 o 
   6  12   1     6636.25     6633.27    272.67 o 
   7  12   1    26665.10    26407.40    627.17 o 
   8  12   1     3285.77     3239.94    261.94 o 
   9  12   1     1574.61     1982.53    219.04 o 
  10  12   1    11608.21    11447.74    469.46 o 
  11  12   1     1466.36     1965.11    314.06 o 
  12  12   1       47.61      364.36    299.98 o 
  13  12   1      233.54      704.68    320.21 o 
  14  12   1        1.53      443.15    350.34 o 
 -15  13   1      526.11      394.94    489.86 o 
 -14  13   1     1647.31     1158.81    344.29 o 
 -13  13   1       51.08       28.32    303.69 o 
 -12  13   1    20829.03    20980.80    581.45 o 
 -11  13   1    30481.12    30168.39    666.77 o 
 -10  13   1     8394.53     8889.67    327.46 o 
  -9  13   1     3325.91     3492.17    228.13 o 
  -8  13   1      207.01      474.94    178.09 o 
  -7  13   1    15241.17    15150.70    373.61 o 
  -6  13   1       93.62      -35.23    154.73 o 
  -5  13   1     4999.72     5218.75    174.35 o 
  -4  13   1     2567.41     2512.75    135.92 o 
  -3  13   1    19687.97    20239.55    406.85 o 
  -2  13   1      604.27      662.81    100.84 o 
  -1  13   1    35840.70    37071.84    521.42 o 
   0  13   1     1742.82     1898.58    108.89 o 
   1  13   1    45393.89    45534.21    569.67 o 
   2  13   1     4970.74     4981.18    169.93 o 
   3  13   1    41160.75    50149.03   2811.67 o 
   4  13   1      195.82      148.22    139.42 o 
   5  13   1    11021.55    10584.31    312.86 o 
   6  13   1      921.32      756.08    166.73 o 
   7  13   1    54908.09    52199.29   1042.20 o 
   8  13   1     9931.77    10283.39    439.19 o 
   9  13   1     2452.59     2560.46    233.25 o 
  10  13   1      336.65      629.14    289.91 o 
  11  13   1     1635.91     1286.92    316.56 o 
  12  13   1     3378.91     3616.42    347.76 o 
  13  13   1       55.82      613.79    332.87 o 
  14  13   1     2319.32     2434.27    383.06 o 
 -14  14   1      223.65     -103.15    339.17 o 
 -13  14   1     2835.77     3679.67    580.80 o 
 -12  14   1    26282.59    26731.14    655.00 o 
 -11  14   1     2892.13     2977.02    302.29 o 
 -10  14   1    18666.13    17905.83    429.04 o 
  -9  14   1     7833.83     7579.48    362.38 o 
  -8  14   1     8425.74     8107.69    310.01 o 
  -7  14   1    16549.60    16766.50    403.17 o 
  -6  14   1    65392.91    64778.39   1031.89 o 
  -5  14   1     3205.73     3137.34    151.68 o 
  -4  14   1     4492.96     4763.77    174.51 o 
  -3  14   1     1347.29     1381.78    138.10 o 
  -2  14   1    38425.32    40138.25    896.95 o 
  -1  14   1     2760.46     2641.06    134.50 o 
   0  14   1    68432.82    70367.10    841.60 o 
   1  14   1        9.17       86.34     93.58 o 
   2  14   1    14928.57    15510.97    406.29 o 
   3  14   1    10783.95    10339.19    368.80 o 
   4  14   1    13973.08    13708.87    352.49 o 
   5  14   1     1371.97     1297.20    176.64 o 
   6  14   1    28631.91    27013.35    528.40 o 
   7  14   1       60.73       -3.12    185.13 o 
   8  14   1    39101.05    36376.58    809.62 o 
   9  14   1     9560.45     9324.01    362.48 o 
  10  14   1    16448.77    16143.54    457.02 o 
  11  14   1       16.12      -33.51    313.38 o 
  12  14   1     5498.41     5694.19    501.17 o 
  13  14   1     6437.63     7292.09    488.72 o 
  14  14   1      556.95      778.68    372.66 o 
 -14  15   1     1705.14     1500.87    367.25 o 
 -13  15   1     5285.78     5373.36    512.43 o 
 -12  15   1    17059.00    18607.49    964.50 o 
 -11  15   1      704.39      963.90    241.61 o 
 -10  15   1     6427.78     6626.48    285.03 o 
  -9  15   1     3695.65     3432.91    246.90 o 
  -8  15   1      976.08     1099.12    203.54 o 
  -7  15   1        7.77     -185.87    179.48 o 
  -6  15   1    14107.12    14758.89    601.93 o 
  -5  15   1    14111.64    14087.45    372.49 o 
  -4  15   1     2669.51     2679.06    155.58 o 
  -3  15   1   127167.83   129815.69   2191.66 o 
  -2  15   1     4778.45     4664.51    174.39 o 
  -1  15   1    62906.51    60069.08    730.26 o 
   0  15   1     2356.72     2487.11    127.96 o 
   1  15   1     1337.40     1545.09    114.73 o 
   2  15   1     8854.07     8695.39    247.48 o 
   3  15   1    15812.90    16007.80    325.65 o 
   4  15   1       34.02       86.21    162.56 o 
   5  15   1    16475.64    16545.01    407.38 o 
   6  15   1    34001.47    33410.17    628.48 o 
   7  15   1     4449.47     4403.05    244.94 o 
   8  15   1     6017.91     5661.01    327.31 o 
   9  15   1       30.25      -54.26    206.63 o 
  10  15   1    23558.54    24008.57    638.76 o 
  11  15   1     3679.07     3749.01    365.69 o 
  12  15   1    21291.83    20737.99    685.86 o 
  13  15   1    10073.58    10985.77    973.46 o 
  14  15   1     1786.89     1635.00    395.75 o 
 -14  16   1      782.71      889.42    368.32 o 
 -13  16   1    23311.17    23108.93    682.33 o 
 -12  16   1      211.60      454.85    314.53 o 
 -11  16   1     2139.09     2117.00    256.32 o 
 -10  16   1        8.48     -284.96    221.68 o 
  -9  16   1    15759.31    15313.25    429.54 o 
  -8  16   1     1326.59     1425.18    215.09 o 
  -7  16   1     6950.69     6373.89    281.71 o 
  -6  16   1    32505.32    31872.04    604.17 o 
  -5  16   1       17.51      197.42    123.82 o 
  -4  16   1    60771.35    59650.02    984.84 o 
  -3  16   1     6534.56     6401.24    345.46 o 
  -2  16   1     1167.49     1182.91    135.67 o 
  -1  16   1     1549.17     1800.48    130.03 o 
   0  16   1       23.25      210.19    113.77 o 
   1  16   1     2226.81     2338.98    140.37 o 
   2  16   1   133534.56   138223.13   1869.51 o 
   3  16   1      262.71      237.86    172.27 o 
   4  16   1     5863.92     6216.99    317.91 o 
   5  16   1     5864.62     5746.78    256.90 o 
   6  16   1    68434.02    64100.16   1050.26 o 
   7  16   1     3304.79     3018.05    242.14 o 
   8  16   1     1665.48     1197.73    280.58 o 
   9  16   1     6948.45     6627.41    401.07 o 
  10  16   1     2458.34     2293.28    277.91 o 
  11  16   1     1951.45     1926.49    347.96 o 
  12  16   1     9955.96    10333.50    645.66 o 
  13  16   1     5678.40     6757.31    443.66 o 
  14  16   1     8330.72     8170.80    489.74 o 
 -14  17   1      560.56      656.71    486.97 o 
 -13  17   1     4631.44     4759.85    776.28 o 
 -12  17   1     1084.48     1223.24    331.68 o 
 -11  17   1     2237.11     2143.01    271.87 o 
 -10  17   1       26.36       34.98    237.08 o 
  -9  17   1     4765.61     4994.34    285.79 o 
  -8  17   1       22.73      165.64    210.37 o 
  -7  17   1      972.55      934.10    213.59 o 
  -6  17   1     4767.21     4742.32    275.22 o 
  -5  17   1     4161.87     4710.58    226.68 o 
  -4  17   1      531.76      761.46    156.51 o 
  -3  17   1     8048.28     7864.84    276.67 o 
  -2  17   1     2731.03     2420.99    156.63 o 
  -1  17   1      205.61      349.13    124.08 o 
   0  17   1      403.27      190.93    116.05 o 
   1  17   1    88663.41    93385.07   1105.51 o 
   2  17   1     1082.88     1643.87    196.64 o 
   3  17   1      378.02      658.65    188.49 o 
   4  17   1     1595.62     1464.07    273.36 o 
   5  17   1    17125.51    17566.28    448.99 o 
   6  17   1       34.57       23.60    206.86 o 
   7  17   1    10657.05     9941.69    383.36 o 
   8  17   1      375.60      495.72    183.20 o 
   9  17   1     1097.33      601.07    183.55 o 
  10  17   1       14.89      -89.45    261.28 o 
  11  17   1      887.57      862.59    287.87 o 
  12  17   1     6364.02     6418.36    474.96 o 
  13  17   1     2837.94     3105.87    563.71 o 
 -13  18   1       85.07     -257.06    403.50 o 
 -12  18   1       50.74       12.94    329.26 o 
 -11  18   1      418.57      404.16    261.65 o 
 -10  18   1     4288.34     4534.45    291.27 o 
  -9  18   1        6.97       23.96    241.60 o 
  -8  18   1       34.05     -124.88    226.64 o 
  -7  18   1     4358.06     4606.09    272.30 o 
  -6  18   1     8949.97     8930.99    369.94 o 
  -5  18   1      500.97      524.75    204.22 o 
  -4  18   1    68305.56    67503.92   1115.70 o 
  -3  18   1     4337.67     4267.70    201.72 o 
  -2  18   1    35982.11    37041.60    561.42 o 
  -1  18   1      172.69      229.37    133.05 o 
   0  18   1    14095.27    13569.43    270.79 o 
   1  18   1     4677.19     4931.68    174.04 o 
   2  18   1       88.29     -111.24    136.61 o 
   3  18   1      143.73       19.46    197.65 o 
   4  18   1     3872.90     4184.12    305.92 o 
   5  18   1       17.90       25.08    211.97 o 
   6  18   1     1169.05     1054.12    227.86 o 
   7  18   1     1259.18     1260.07    242.28 o 
   8  18   1     2117.39     1834.23    241.11 o 
   9  18   1     1042.87     1144.30    325.59 o 
  10  18   1     1432.10     1541.55    284.39 o 
  11  18   1     3970.09     3889.41    341.06 o 
  12  18   1     2413.66     2048.98    400.50 o 
  13  18   1      527.44     1074.76    424.82 o 
 -13  19   1     1615.50     1475.82    373.66 o 
 -12  19   1     1460.80     1736.72    306.96 o 
 -11  19   1      609.42      794.62    274.34 o 
 -10  19   1    21978.17    21416.60    512.42 o 
  -9  19   1      260.01      684.86    258.80 o 
  -8  19   1     6774.38     6990.51    324.35 o 
  -7  19   1      916.04      872.47    237.92 o 
  -6  19   1    35785.83    37551.44    714.50 o 
  -5  19   1    53207.52    52017.38   1947.15 o 
  -4  19   1    15362.58    15807.82    695.75 o 
  -3  19   1    79753.24    79509.86   1145.08 o 
  -2  19   1     1086.79     1403.52    163.15 o 
  -1  19   1    51415.20    51590.32    667.71 o 
   0  19   1       55.19       59.17    126.37 o 
   1  19   1     4896.10     5183.14    215.88 o 
   2  19   1       25.19     -232.36    197.94 o 
   3  19   1    70789.21    71518.66   1175.56 o 
   4  19   1      947.67      967.90    225.22 o 
   5  19   1    12500.25    12261.72    415.12 o 
   6  19   1      436.18      249.58    234.76 o 
   7  19   1    24794.61    24400.05    564.04 o 
   8  19   1      171.04      -69.31    249.04 o 
   9  19   1       61.52      365.14    218.47 o 
  10  19   1     3389.87     3389.91    326.86 o 
  11  19   1     3736.38     3922.32    351.91 o 
  12  19   1     5664.93     5948.28    497.58 o 
  13  19   1     8057.20     8040.04    567.94 o 
 -13  20   1     1061.26     1192.38    392.10 o 
 -12  20   1     3705.30     3721.47    469.33 o 
 -11  20   1      285.76      159.81    274.92 o 
 -10  20   1     7923.26     6839.48    336.95 o 
  -9  20   1     7457.36     7382.38    352.24 o 
  -8  20   1    19728.81    19117.81    509.44 o 
  -7  20   1      144.12     -145.04    242.65 o 
  -6  20   1    90138.42    89364.89   1456.41 o 
  -5  20   1     8546.11     9259.24    620.49 o 
  -4  20   1   151983.75   156084.77   2793.67 o 
  -3  20   1     5090.77     5093.93    231.24 o 
  -2  20   1      242.55      256.76    150.93 o 
  -1  20   1     1640.95     1761.99    161.56 o 
   0  20   1     6626.80     6866.89    212.21 o 
   1  20   1     1135.85     1089.56    162.69 o 
   2  20   1      638.35      707.69    220.30 o 
   3  20   1    12644.54    12516.74    425.40 o 
   4  20   1    28045.83    28722.35    619.07 o 
   5  20   1     1636.80     1716.88    256.13 o 
   6  20   1      958.64      849.74    255.62 o 
   7  20   1    19336.54    17979.32    579.94 o 
   8  20   1       34.33     -123.33    257.07 o 
   9  20   1     5519.44     6216.28    657.94 o 
  10  20   1      121.11     -124.98    292.00 o 
  11  20   1    11461.16    10442.48    469.41 o 
  12  20   1     3041.19     2956.15    364.60 o 
 -12  21   1    11645.17    11943.95    471.37 o 
 -11  21   1      774.60      436.41    291.20 o 
 -10  21   1     6940.84     7324.59    350.17 o 
  -9  21   1     4925.40     5116.11    340.78 o 
  -8  21   1     1913.29     1928.16    283.44 o 
  -7  21   1     3131.39     3238.11    290.94 o 
  -6  21   1     1148.59     1453.12    261.02 o 
  -5  21   1     8982.87     9023.32    452.66 o 
  -4  21   1     7529.32     8357.26    828.93 o 
  -3  21   1   122444.19   124909.64   1931.60 o 
  -2  21   1     5808.61     5861.03    214.46 o 
  -1  21   1     7126.76     7012.00    231.49 o 
   0  21   1       36.58     -140.20    143.12 o 
   1  21   1    63730.56    65893.16    998.02 o 
   2  21   1      283.77      138.00    227.88 o 
   3  21   1    19852.40    20191.63    568.30 o 
   4  21   1       27.74       54.96    237.86 o 
   5  21   1       84.35      -15.82    245.53 o 
   6  21   1     5654.73     5582.58    329.23 o 
   7  21   1     1943.88     1963.28    291.90 o 
   8  21   1     2737.18     3057.75    314.99 o 
   9  21   1     6275.03     6573.40    453.56 o 
  10  21   1     1164.24      895.31    355.82 o 
  11  21   1      430.85      173.77    338.57 o 
  12  21   1     1165.30      964.25    358.25 o 
 -12  22   1      834.48      925.47    331.42 o 
 -11  22   1     7293.32     7693.66    390.84 o 
 -10  22   1    18020.93    18384.87    515.55 o 
  -9  22   1     2609.53     2644.83    322.31 o 
  -8  22   1      485.68      392.31    281.46 o 
  -7  22   1     2551.74     2106.98    295.17 o 
  -6  22   1     1549.48     1383.80    275.90 o 
  -5  22   1      460.93        7.07    282.46 o 
  -4  22   1     1998.30     1326.57    381.98 o 
  -3  22   1     9117.86    10919.45    447.07 o 
  -2  22   1    53846.88    55782.68    795.79 o 
  -1  22   1     2099.35     1683.75    179.12 o 
   0  22   1    24206.98    23754.20    449.41 o 
   1  22   1     2333.47     2543.91    219.37 o 
   2  22   1    69031.57    70102.70   1177.33 o 
   3  22   1      109.80       85.86    243.84 o 
   4  22   1      464.79      461.68    259.23 o 
   5  22   1     3259.89     2877.38    298.55 o 
   6  22   1     1846.53     1612.05    293.99 o 
   7  22   1     5370.91     5270.60    348.63 o 
   8  22   1     4504.63     4583.10    350.38 o 
   9  22   1      435.54      349.40    197.25 o 
  10  22   1     1039.06      765.45    310.09 o 
  11  22   1       10.96     -429.89    339.20 o 
 -11  23   1     9891.61    10234.79    494.89 o 
 -10  23   1     2575.30     3136.28    427.64 o 
  -9  23   1     4766.94     5194.73    370.33 o 
  -8  23   1     2890.59     3296.74    346.26 o 
  -7  23   1     1317.74     1216.29    300.70 o 
  -6  23   1     2880.12     2496.64    298.74 o 
  -5  23   1     2235.27     1850.25    323.95 o 
  -4  23   1     1465.77     1573.94    271.58 o 
  -3  23   1     7178.19     7407.36    339.65 o 
  -2  23   1      325.01      590.61    202.49 o 
  -1  23   1        1.50        0.15    172.78 o 
   0  23   1      623.46      484.18    221.97 o 
   1  23   1    17046.88    16680.56    441.15 o 
   2  23   1     5540.71     5868.56    324.31 o 
   3  23   1    12996.80    13200.47    480.17 o 
   4  23   1     1280.95      868.36    275.49 o 
   5  23   1    10995.94    11222.50    456.39 o 
   6  23   1    18778.70    17757.51    540.39 o 
   7  23   1     1273.79     1613.60    313.60 o 
   8  23   1      287.73      497.05    314.94 o 
   9  23   1     2809.15     1680.90    320.59 o 
  10  23   1     7076.85     5872.87    678.23 o 
  11  23   1      632.10      404.11    365.19 o 
 -11  24   1        8.58      255.16    358.50 o 
 -10  24   1     9429.75     9679.10    418.22 o 
  -9  24   1     7040.70     7686.58    533.65 o 
  -8  24   1     5353.13     5311.32    372.02 o 
  -7  24   1      351.07      241.21    293.22 o 
  -6  24   1    11019.33    10333.72    440.16 o 
  -5  24   1      140.89     -261.43    306.16 o 
  -4  24   1      878.58      831.18    279.00 o 
  -3  24   1     2424.64     2169.81    252.32 o 
  -2  24   1      177.09     -153.21    207.94 o 
  -1  24   1     3045.87     2855.73    306.75 o 
   0  24   1      988.19     1205.20    241.69 o 
   1  24   1      531.51      487.51    229.94 o 
   2  24   1    13205.64    14592.91   1175.31 o 
   3  24   1     4011.33     5708.98   1324.06 o 
   4  24   1      213.82     -187.05    278.50 o 
   5  24   1       20.93     -419.85    279.90 o 
   6  24   1    23743.84    23409.45    623.20 o 
   7  24   1       51.25     -147.88    303.08 o 
   8  24   1     2253.10     2082.25    355.82 o 
   9  24   1      549.41      288.70    315.59 o 
  10  24   1     1438.94     1018.58    286.74 o 
 -10  25   1    17369.13    17452.29    689.47 o 
  -9  25   1      156.28      205.45    335.42 o 
  -8  25   1      909.67     1047.89    341.88 o 
  -7  25   1     2003.91     1745.81    330.02 o 
  -6  25   1    10424.09    10509.46    539.88 o 
  -5  25   1     1850.59     1217.37    289.58 o 
  -4  25   1      106.70       36.16    400.46 o 
  -3  25   1     2938.55     2673.92    273.35 o 
  -2  25   1        9.34     -355.29    236.86 o 
  -1  25   1    56091.28    54081.91    962.51 o 
   0  25   1        6.99      -10.71    277.10 o 
   1  25   1     4997.32     5223.42    292.80 o 
   2  25   1      121.88      310.38    247.73 o 
   3  25   1    43810.41    44853.52   1064.46 o 
   4  25   1      395.11      -15.86    289.51 o 
   5  25   1     6338.98     6304.07    385.06 o 
   6  25   1      824.92      680.58    320.33 o 
   7  25   1    19706.96    18045.69    588.08 o 
   8  25   1    11155.46    11392.29    508.85 o 
   9  25   1     3471.44     2631.40    372.80 o 
  10  25   1      668.50     -251.55    435.53 o 
 -10  26   1    10123.04    10638.04    638.32 o 
  -9  26   1     1248.15     1354.94    369.77 o 
  -8  26   1     1714.79     2023.63    635.82 o 
  -7  26   1      429.33       80.16    329.36 o 
  -6  26   1      858.14     1443.33    645.86 o 
  -5  26   1      155.94      365.71    342.32 o 
  -4  26   1     4981.48     4829.90    317.90 o 
  -3  26   1     1029.60      786.84    262.25 o 
  -2  26   1     7306.75     7454.77    432.30 o 
  -1  26   1     2099.31     2761.87    327.92 o 
   0  26   1      539.12      564.69    289.77 o 
   1  26   1     1098.03     1147.68    349.70 o 
   2  26   1    21561.45    21578.42    703.64 o 
   3  26   1      241.38      434.67    293.04 o 
   4  26   1     4250.27     3568.93    345.45 o 
   5  26   1     6373.45     6172.77    393.78 o 
   6  26   1    22421.97    21593.24    712.95 o 
   7  26   1     3434.90     4141.42    392.65 o 
   8  26   1    25328.23    24850.55    691.22 o 
   9  26   1      440.01      359.81    371.55 o 
  -9  27   1     2450.50     2126.46    363.26 o 
  -8  27   1      179.30     -302.68    358.99 o 
  -7  27   1      166.44     -356.98    336.10 o 
  -6  27   1      455.96      270.82    373.42 o 
  -5  27   1     4538.67     4835.40    380.60 o 
  -4  27   1     1142.61      766.58    285.00 o 
  -3  27   1    12701.73    12833.51    565.67 o 
  -2  27   1       43.53      568.30    364.91 o 
  -1  27   1     1122.42     1156.68    318.79 o 
   0  27   1      787.69      910.13    312.48 o 
   1  27   1     4309.09     4417.41    412.61 o 
   2  27   1      114.12       97.49    300.31 o 
   3  27   1       29.87       38.97    304.62 o 
   4  27   1       39.82     -465.36    310.24 o 
   5  27   1    18394.78    18008.20    747.45 o 
   6  27   1     5978.51     6588.52    423.66 o 
   7  27   1    11072.59    10690.87    505.85 o 
   8  27   1        9.78      596.31    375.61 o 
   9  27   1     1255.37      638.86    398.56 o 
  -8  28   1     1996.65     1654.18    389.79 o 
  -7  28   1        3.34     -523.15    348.77 o 
  -6  28   1      448.79      335.37    394.13 o 
  -5  28   1     6356.40     6725.67    411.01 o 
  -4  28   1     9724.65     9735.97    521.72 o 
  -3  28   1      279.35       62.99    391.85 o 
  -2  28   1     4582.10     4675.71    427.29 o 
  -1  28   1     1031.42      872.61    325.99 o 
   0  28   1     2648.28     2688.94    343.88 o 
   1  28   1     1419.01     1737.80    381.65 o 
   2  28   1      462.88      583.37    381.14 o 
   3  28   1        7.72     -287.70    363.65 o 
   4  28   1    17560.98    17191.64    737.97 o 
   5  28   1       19.75     -178.36    443.35 o 
   6  28   1      637.36      304.84    356.98 o 
   7  28   1       43.13      -55.01    367.46 o 
   8  28   1     8621.85     8854.93    496.50 o 
  -7  29   1        6.64     -200.90    365.29 o 
  -6  29   1      311.22      -55.23    407.07 o 
  -5  29   1    16675.09    17684.33    681.66 o 
  -4  29   1       88.14       65.75    401.62 o 
  -3  29   1     1966.47     2016.53    408.61 o 
  -2  29   1       59.77      276.06    378.19 o 
  -1  29   1     2202.22     2672.05    359.08 o 
   0  29   1      129.28       16.54    372.79 o 
   1  29   1    12306.50    12386.58    575.18 o 
   2  29   1       69.63      524.88    385.18 o 
   3  29   1      356.18      527.14    397.89 o 
   4  29   1     7452.40     7279.07    505.64 o 
   5  29   1     2594.12     2750.02    391.78 o 
   6  29   1     9923.50    10148.12    665.17 o 
   7  29   1     7311.02     7123.28    469.66 o 
  -7  30   1     1030.37      817.89    391.12 o 
  -6  30   1      800.98      755.77    412.32 o 
  -5  30   1     3673.87     4557.74    503.70 o 
  -4  30   1      219.73      921.66    423.05 o 
  -3  30   1     1191.43     1393.73    419.61 o 
  -2  30   1     1477.15     1532.83    409.74 o 
  -1  30   1      449.82      174.33    335.59 o 
   0  30   1     2451.42     3062.86    424.93 o 
   1  30   1      530.54      536.67    390.98 o 
   2  30   1      876.30     1106.50    410.22 o 
   3  30   1      186.18      535.06    410.39 o 
   4  30   1    17084.08    18346.36    701.72 o 
   5  30   1      675.62      969.45    382.76 o 
   6  30   1    23802.06    23927.88    718.23 o 
  -5  31   1    17828.56    17753.63    707.04 o 
  -4  31   1      818.30      921.66    433.36 o 
  -3  31   1      240.70      589.10    413.34 o 
  -2  31   1       18.56       53.72    401.83 o 
  -1  31   1      331.31      600.15    402.77 o 
   0  31   1      617.34     1315.98    551.75 o 
   1  31   1    13026.70    12741.87    590.09 o 
   2  31   1      496.57      641.38    412.01 o 
   3  31   1     5213.57     5491.90    494.79 o 
   4  31   1     2407.75     2792.66    465.37 o 
   5  31   1    24499.01    24956.53    993.45 o 
  -4  32   1    13195.79    12385.62    633.01 o 
  -3  32   1     1620.90     1674.23    436.92 o 
  -2  32   1     7615.43     8505.18    755.28 o 
  -1  32   1      527.45      919.34    419.85 o 
   0  32   1     6584.71     7014.32    497.00 o 
   1  32   1      581.34      975.29    420.42 o 
   2  32   1     1149.27      952.55    423.30 o 
   3  32   1      303.27      877.46    437.61 o 
  -1  33   1     1840.24     3020.31    545.80 o 
   0  33   1      380.98     1006.91    434.66 o 
   1  33   1     6109.34     6445.26    508.23 o 
 -16   0   2      189.87       48.52    737.33 o 
 -15   0   2       97.03     -772.20    667.08 o 
 -14   0   2      127.99      403.60    368.52 o 
 -13   0   2    38460.03    39632.34    833.94 o 
 -12   0   2     4946.22     5302.95    261.33 o 
 -11   0   2    12324.80    11486.58    512.50 o 
 -10   0   2    61560.68    60283.98    962.80 o 
  -9   0   2    32881.65    32825.55    690.88 o 
  -8   0   2    92184.34    90524.81   1560.51 o 
  -7   0   2   138054.63   133693.97   3669.72 o 
  -6   0   2    42414.52    40319.47    699.47 o 
  -5   0   2    31574.42    30775.30    546.84 o 
  -4   0   2   188560.52   204219.23   3638.49 o 
  -3   0   2     8376.55     7764.16    381.30 o 
  -2   0   2      274.90      286.58     82.37 o 
  -1   0   2     1881.86     1526.63     93.12 o 
   0   0   2   111023.78   117513.36   3110.02 o 
   1   0   2     3998.78     3832.63    140.94 o 
   2   0   2     6697.38     6808.99    502.84 o 
   3   0   2    16480.21    15627.80    430.14 o 
   4   0   2    21975.76    23733.78    739.35 o 
   5   0   2    21175.25    19725.22    882.12 o 
   6   0   2     1612.09     1921.51    175.08 o 
   7   0   2     4353.05     4575.86    224.87 o 
   8   0   2     5853.45     6043.65    287.70 o 
   9   0   2     3783.07     3502.48    207.82 o 
  10   0   2    76497.60    74165.64   1173.44 o 
  11   0   2    14074.89    14742.19    534.27 o 
  12   0   2    19730.71    19820.67    842.70 o 
  13   0   2    13282.83    12585.97    521.81 o 
  14   0   2     8164.81     9783.47    492.94 o 
  15   0   2        1.96      640.30    583.70 o 
 -16   1   2     4537.17     3899.68    860.39 o 
 -15   1   2       88.16     -100.90    438.90 o 
 -14   1   2     7821.85     7944.85    314.84 o 
 -13   1   2     7965.04     9461.69    602.63 o 
 -12   1   2     6644.21     6317.85    206.21 o 
 -11   1   2     6647.54     6387.04    196.13 o 
 -10   1   2    14621.66    15255.60    268.81 o 
  -9   1   2    72097.77    69036.77    872.45 o 
  -8   1   2    46159.82    45693.87    654.95 o 
  -7   1   2   168583.42   173245.20   2229.38 o 
  -6   1   2     5190.41     4750.97    149.07 o 
  -5   1   2    35733.39    37773.88    453.33 o 
  -4   1   2     2558.47     2610.82     81.34 o 
  -3   1   2     6629.41     6526.28    132.19 o 
  -2   1   2      186.31      149.37     48.72 o 
  -1   1   2    41052.97    44726.10    447.85 o 
   0   1   2      261.88      181.86     28.23 o 
   1   1   2    54604.85    55846.96   1082.23 o 
   2   1   2     1367.01     1531.18     99.55 o 
   3   1   2    17687.09    18766.06    302.46 o 
   4   1   2     6249.34     5942.19    165.71 o 
   5   1   2    16546.12    15073.29    275.68 o 
   6   1   2      807.23     1119.93    102.91 o 
   7   1   2     7969.91     7773.37    229.56 o 
   8   1   2     4584.54     4610.27    176.46 o 
   9   1   2    17830.87    16749.18    301.81 o 
  10   1   2     6929.15     7848.30    213.92 o 
  11   1   2    23039.93    22000.21    384.68 o 
  12   1   2    39720.16    39692.54    625.23 o 
  13   1   2    10991.38    11274.76    350.77 o 
  14   1   2    28423.48    28543.14    538.20 o 
  15   1   2     1766.30     2389.54    330.23 o 
 -16   2   2     3840.68     3053.44    550.25 o 
 -15   2   2      938.35      880.11    466.56 o 
 -14   2   2     2638.93     3338.12    231.02 o 
 -13   2   2    10946.45    11394.99    337.07 o 
 -12   2   2     1080.93     1412.27    200.55 o 
 -11   2   2    10677.26    11599.21    512.43 o 
 -10   2   2      704.26      566.24    152.18 o 
  -9   2   2    24970.71    24542.90    651.53 o 
  -8   2   2    24016.26    21904.52    414.25 o 
  -7   2   2    10722.11     9822.35    450.38 o 
  -6   2   2    22773.87    22581.72    343.93 o 
  -5   2   2      955.05      801.65     79.91 o 
  -4   2   2     2760.71     2977.78    144.00 o 
  -3   2   2      302.16      255.42     40.67 o 
  -2   2   2    62879.79    69627.10    815.15 o 
  -1   2   2     1084.25     1325.21     40.94 o 
   0   2   2   123329.99   133540.33   2333.66 o 
   1   2   2       52.23       -0.89     36.78 o 
   2   2   2     1058.30     1428.18     85.61 o 
   3   2   2    14518.92    13454.77    261.22 o 
   4   2   2     2574.68     2693.52    104.32 o 
   5   2   2     1968.84     1964.34    101.24 o 
   6   2   2    15468.64    14371.80    279.27 o 
   7   2   2    29488.83    28200.13    457.66 o 
   8   2   2     9468.03     9244.02    237.27 o 
   9   2   2     6143.09     7918.84    316.63 o 
  10   2   2     2238.34     2005.85    166.16 o 
  11   2   2    20072.42    20278.49    572.39 o 
  12   2   2    20477.95    21008.58    392.80 o 
  13   2   2     1407.05     2077.35    224.29 o 
  14   2   2      313.57     1152.41    294.55 o 
  15   2   2      956.83     1589.20    329.58 o 
 -16   3   2     1002.05      234.49    693.36 o 
 -15   3   2     2163.03     1508.01    370.71 o 
 -14   3   2     3549.94     3929.68    240.73 o 
 -13   3   2      127.97     -124.68    211.17 o 
 -12   3   2     3692.65     4209.43    208.66 o 
 -11   3   2     2817.96     2912.84    194.10 o 
 -10   3   2    17905.04    16543.99    658.62 o 
  -9   3   2    33478.02    32422.51    509.22 o 
  -8   3   2     1716.57     1421.15    125.47 o 
  -7   3   2     6791.65     6984.13    279.82 o 
  -6   3   2    30773.00    29442.87    421.61 o 
  -5   3   2     3557.28     3674.27    126.78 o 
  -4   3   2    11467.63    10520.35    164.90 o 
  -3   3   2   275996.13   295911.47   2948.45 o 
  -2   3   2    14953.69    14290.58    171.38 o 
  -1   3   2       69.20      192.21     45.42 o 
   0   3   2       88.39       86.64     34.00 o 
   1   3   2    30788.35    32373.33    422.33 o 
   2   3   2     1582.33     1641.45     77.86 o 
   3   3   2    27445.85    28989.08    383.97 o 
   4   3   2     5376.92     5318.68    174.10 o 
   5   3   2     3464.02     3534.28    138.49 o 
   6   3   2     1428.73     1423.77    107.53 o 
   7   3   2     5113.19     5522.35    276.93 o 
   8   3   2     3761.68     3884.72    226.08 o 
   9   3   2    61699.94    58139.35    766.34 o 
  10   3   2       12.32     -190.94    193.58 o 
  11   3   2      528.90      469.76    174.36 o 
  12   3   2     3476.51     4232.12    245.61 o 
  13   3   2      166.22      651.08    266.70 o 
  14   3   2     5439.86     5020.28    345.81 o 
  15   3   2     4141.74     4936.43    368.81 o 
 -16   4   2     2304.09     3112.55    771.69 o 
 -15   4   2      675.98     1157.16    283.45 o 
 -14   4   2      189.99      211.67    215.77 o 
 -13   4   2     7213.93     7249.49    292.88 o 
 -12   4   2    17125.62    18326.67    403.97 o 
 -11   4   2      389.82      369.38    153.63 o 
 -10   4   2    12768.26    12410.49    329.88 o 
  -9   4   2    50452.27    51270.79    765.97 o 
  -8   4   2      316.09      532.79    177.80 o 
  -7   4   2       74.05       85.43     91.34 o 
  -6   4   2     1380.76     1549.10     99.43 o 
  -5   4   2     1198.37     1257.54     72.43 o 
  -4   4   2   287347.25   299810.06   3288.44 o 
  -3   4   2    43311.42    41600.21    483.20 o 
  -2   4   2   128467.76   136602.09   1296.16 o 
  -1   4   2      380.83      410.55     52.95 o 
   0   4   2   298832.19   324103.38   4310.35 o 
   1   4   2     3283.11     2731.36    141.07 o 
   2   4   2    45606.15    45249.03    643.64 o 
   3   4   2      707.67      749.64     77.63 o 
   4   4   2    27265.40    26986.14    380.71 o 
   5   4   2    25776.23    23864.49    387.46 o 
   6   4   2     3866.72     4173.61    160.74 o 
   7   4   2     1248.34     1368.60    143.40 o 
   8   4   2    32072.53    30207.31    439.70 o 
   9   4   2    95946.01    95171.27   1192.37 o 
  10   4   2    10881.41    10302.80    318.49 o 
  11   4   2     1354.21     1277.52    186.15 o 
  12   4   2     2477.08     2953.25    220.09 o 
  13   4   2    14713.28    14863.06    443.45 o 
  14   4   2     2838.62     3150.39    327.88 o 
  15   4   2     1059.06     1293.56    329.85 o 
 -16   5   2    51581.10    50178.71   1430.48 o 
 -15   5   2      175.03      686.72    430.13 o 
 -14   5   2     5738.22     6067.12    293.65 o 
 -13   5   2     3108.60     3335.94    348.10 o 
 -12   5   2    31317.44    32197.94    576.49 o 
 -11   5   2      742.51      780.05    155.64 o 
 -10   5   2      239.76      153.62    160.76 o 
  -9   5   2    10106.42    10468.95    395.28 o 
  -8   5   2     1878.09     2303.74    125.86 o 
  -7   5   2   158428.30   157267.77   1790.15 o 
  -6   5   2    45419.33    44865.56    508.65 o 
  -5   5   2    76062.63    79136.06    900.96 o 
  -4   5   2     4482.58     4032.40    127.86 o 
  -3   5   2    35595.87    38401.33    453.22 o 
  -2   5   2     6619.16     6279.88    132.79 o 
  -1   5   2    10488.72    11205.78    178.73 o 
   0   5   2     1578.39     1633.09     87.41 o 
   1   5   2      839.21     1057.09     56.60 o 
   2   5   2    16498.07    15139.28    326.21 o 
   3   5   2   225200.81   227648.81   2712.40 o 
   4   5   2     1396.67     1297.15     73.92 o 
   5   5   2    34556.92    33176.87    401.46 o 
   6   5   2    33396.25    31845.68    432.58 o 
   7   5   2    40283.27    38912.38    564.50 o 
   8   5   2        4.50      -45.03    132.94 o 
   9   5   2    26977.02    27104.94    879.00 o 
  10   5   2     2160.21     2457.09    187.03 o 
  11   5   2    12403.43    11660.08    345.40 o 
  12   5   2    27281.07    26775.94    815.36 o 
  13   5   2     2917.42     2894.76    285.41 o 
  14   5   2    11541.78    11578.39    460.84 o 
  15   5   2      565.49     1255.21    335.52 o 
 -16   6   2     4021.95     3910.52   2372.44 o 
 -15   6   2    24789.40    25162.20   1147.68 o 
 -14   6   2     8831.07     9462.18    502.07 o 
 -13   6   2      253.64      771.79    229.06 o 
 -12   6   2      205.66      666.20    203.04 o 
 -11   6   2     1069.28     1286.34    173.02 o 
 -10   6   2       61.37      -46.04    145.30 o 
  -9   6   2     4622.72     5104.63    205.51 o 
  -8   6   2      137.67      358.41    108.54 o 
  -7   6   2    56705.65    58680.38    716.05 o 
  -6   6   2    87199.97    85540.39    917.54 o 
  -5   6   2    26614.03    25893.89    314.66 o 
  -4   6   2      692.59      914.11     65.77 o 
  -3   6   2    10922.66    10905.91    222.99 o 
  -2   6   2   157623.34   171597.73   1968.49 o 
  -1   6   2      142.15      141.12     62.36 o 
   0   6   2     4064.15     4091.88    133.31 o 
   1   6   2     3930.17     3752.80    155.40 o 
   2   6   2   373659.69   387454.75   6626.56 o 
   3   6   2     9188.27     8161.92    383.24 o 
   4   6   2   195019.31   195199.52   2334.51 o 
   5   6   2     7022.55     6512.86    164.02 o 
   6   6   2    28620.98    27844.84    353.47 o 
   7   6   2    18222.87    17960.88    288.17 o 
   8   6   2     1101.47     1369.15    108.31 o 
   9   6   2      506.94      672.94    180.85 o 
  10   6   2     4096.37     4171.64    222.29 o 
  11   6   2     9570.47     9261.43    412.56 o 
  12   6   2    17397.74    17121.03    506.64 o 
  13   6   2     6340.44     6248.99    356.88 o 
  14   6   2     1583.73     1839.20    367.42 o 
  15   6   2     5352.78     5343.73    469.69 o 
 -16   7   2     4440.95     4667.91    947.84 o 
 -15   7   2    12198.06    13547.29    637.67 o 
 -14   7   2    12570.51    14703.70   1109.40 o 
 -13   7   2        1.80     -190.16    294.85 o 
 -12   7   2    12075.79    11797.57    374.35 o 
 -11   7   2      239.39      136.84    208.75 o 
 -10   7   2     3397.21     3459.40    183.63 o 
  -9   7   2     2294.48     2388.06    157.01 o 
  -8   7   2    15119.28    15691.92    281.60 o 
  -7   7   2     8301.82     8758.17    181.90 o 
  -6   7   2     1358.94     1512.20    101.90 o 
  -5   7   2    16730.24    17897.19    240.11 o 
  -4   7   2       71.07       63.90     85.40 o 
  -3   7   2      642.54      652.31     57.53 o 
  -2   7   2        0.45       41.85     58.04 o 
  -1   7   2    50081.70    53025.94    611.84 o 
   0   7   2      326.63      411.17     52.42 o 
   1   7   2   258909.16   281034.97   5780.85 o 
   2   7   2      100.27      -24.84     90.30 o 
   3   7   2    30765.90    30464.73    511.43 o 
   4   7   2       26.31        0.54     77.63 o 
   5   7   2     3817.75     3744.30    116.00 o 
   6   7   2    10797.84    10326.77    212.15 o 
   7   7   2     2645.79     2907.86    467.21 o 
   8   7   2      424.61      595.34    126.84 o 
   9   7   2     2764.55     2805.21    170.12 o 
  10   7   2    38023.71    37095.64    615.19 o 
  11   7   2     4961.41     4799.97    379.48 o 
  12   7   2     4033.72     3781.22    498.06 o 
  13   7   2     3460.03     3707.31    334.97 o 
  14   7   2     1548.30     1761.77    386.11 o 
  15   7   2     3915.03     4497.43    387.76 o 
 -16   8   2      590.03     1521.72    442.71 o 
 -15   8   2      966.92     2833.83   1108.79 o 
 -14   8   2     1359.38     1845.61    362.53 o 
 -13   8   2     1049.66     1676.75    280.14 o 
 -12   8   2    14084.71    13966.99    397.16 o 
 -11   8   2      642.68      779.20    218.11 o 
 -10   8   2      150.74       62.03    149.76 o 
  -9   8   2     7392.31     6845.96    214.58 o 
  -8   8   2    48619.99    48115.70    563.96 o 
  -7   8   2     2001.19     1926.77    102.78 o 
  -6   8   2     1382.76     1478.65     89.84 o 
  -5   8   2       49.08      115.13     67.32 o 
  -4   8   2    16407.77    17378.13    232.91 o 
  -3   8   2     4348.98     4301.27    138.20 o 
  -2   8   2    19419.63    21187.04    298.26 o 
  -1   8   2     5317.32     5089.86    143.44 o 
   0   8   2    57254.28    60266.32    785.93 o 
   1   8   2     9397.37     8804.74    206.17 o 
   2   8   2     7592.72     7867.35    248.52 o 
   3   8   2     3312.02     3252.61    144.32 o 
   4   8   2    11453.72    12153.10    284.47 o 
   5   8   2     7990.67     7064.65    200.18 o 
   6   8   2    83151.98    80597.63   1101.85 o 
   7   8   2     9895.07     9418.18    260.62 o 
   8   8   2     2517.93     2732.61    186.21 o 
   9   8   2     1061.71     1172.30    188.82 o 
  10   8   2     8811.46     9003.27    423.88 o 
  11   8   2      369.01      649.54    274.61 o 
  12   8   2      602.73      384.46    417.02 o 
  13   8   2     3091.17     3851.29    391.13 o 
  14   8   2      523.01      572.57    332.37 o 
  15   8   2     1992.28     2295.29    368.42 o 
 -15   9   2     6511.52     6920.17    503.43 o 
 -14   9   2       86.08      629.84    296.30 o 
 -13   9   2      522.92     2063.32    765.00 o 
 -12   9   2    13305.85    14123.20    477.56 o 
 -11   9   2        5.62     -113.68    218.81 o 
 -10   9   2     1158.96     1390.82    213.79 o 
  -9   9   2     3039.83     3141.60    150.81 o 
  -8   9   2     6934.52     7109.47    191.16 o 
  -7   9   2    19754.34    19248.62    278.06 o 
  -6   9   2    12879.91    12387.72    206.03 o 
  -5   9   2     2913.41     2989.27     96.70 o 
  -4   9   2     1413.67     1484.10     79.36 o 
  -3   9   2     5286.51     5497.79    180.31 o 
  -2   9   2     3898.99     3937.91    193.50 o 
  -1   9   2     1318.58     1729.02    103.40 o 
   0   9   2      918.25      830.73     66.67 o 
   1   9   2    10373.66    11685.65    232.38 o 
   2   9   2     1710.45     1681.76    111.45 o 
   3   9   2    77388.47    78502.28   1192.50 o 
   4   9   2    14338.28    14237.37    320.83 o 
   5   9   2     1243.46     1071.98    136.75 o 
   6   9   2     1144.29     1088.53    173.89 o 
   7   9   2     4769.04     4789.24    175.92 o 
   8   9   2     5117.74     4910.42    217.59 o 
   9   9   2      902.69      974.09    236.68 o 
  10   9   2     1837.27     2155.36    279.42 o 
  11   9   2      446.09      457.34    282.34 o 
  12   9   2     4889.78     4740.81    366.91 o 
  13   9   2     2490.94     3157.50    342.95 o 
  14   9   2     1594.90     1715.53    589.94 o 
  15   9   2     3748.20     3273.93    789.78 o 
 -15  10   2     5675.96     5545.68    655.45 o 
 -14  10   2     4141.63     4526.50    456.79 o 
 -13  10   2     1885.03     2433.83    303.22 o 
 -12  10   2     2283.49     2452.74    278.60 o 
 -11  10   2      126.41      -74.39    225.88 o 
 -10  10   2     1853.75     2002.98    225.47 o 
  -9  10   2     1276.25     1530.50    129.25 o 
  -8  10   2     9235.84     8771.36    203.95 o 
  -7  10   2     1520.94     1476.31    103.36 o 
  -6  10   2     2596.82     2706.26    104.41 o 
  -5  10   2     5333.27     5371.15    147.92 o 
  -4  10   2    13134.68    13166.90    213.47 o 
  -3  10   2     1953.75     1843.59    110.24 o 
  -2  10   2      285.18      316.09     80.02 o 
  -1  10   2     8042.41     7857.18    187.25 o 
   0  10   2    71947.77    72628.80    842.59 o 
   1  10   2      196.67      214.86     60.87 o 
   2  10   2   204751.08   212976.56   2716.11 o 
   3  10   2     2671.49     2531.17    150.77 o 
   4  10   2    38105.22    38101.70    640.42 o 
   5  10   2     3500.24     3504.48    175.39 o 
   6  10   2     2068.81     2003.59    169.60 o 
   7  10   2        9.85       40.17    124.85 o 
   8  10   2     1420.80     1464.91    191.85 o 
   9  10   2    22464.59    21983.04    591.82 o 
  10  10   2      104.73       75.10    329.40 o 
  11  10   2     1332.75     1364.17    303.04 o 
  12  10   2     2417.08     2455.59    343.69 o 
  13  10   2     5431.05     6110.52    393.69 o 
  14  10   2      402.78      856.66    349.07 o 
  15  10   2      954.69      384.11    848.93 o 
 -15  11   2      106.57     1069.49    765.47 o 
 -14  11   2     4178.49     4161.73    454.77 o 
 -13  11   2     7135.06     7457.11    417.60 o 
 -12  11   2     3009.25     3181.97    297.73 o 
 -11  11   2      103.57      246.84    238.12 o 
 -10  11   2       64.75      295.42    277.68 o 
  -9  11   2     4849.68     4686.69    211.95 o 
  -8  11   2     2167.10     2320.85    125.04 o 
  -7  11   2     1855.40     1848.77    110.03 o 
  -6  11   2    22832.40    22394.94    326.84 o 
  -5  11   2    17343.06    18226.24    277.87 o 
  -4  11   2     1117.03     1082.68     86.04 o 
  -3  11   2     4734.21     4809.53    169.48 o 
  -2  11   2     4265.31     4330.21    148.95 o 
  -1  11   2    45647.99    50007.37    654.97 o 
   0  11   2      565.60      581.62     75.35 o 
   1  11   2   105563.20   106239.31   1304.51 o 
   2  11   2     4134.64     3704.82    200.08 o 
   3  11   2   202519.11   203836.77   2985.76 o 
   4  11   2    17179.05    16358.71    360.47 o 
   5  11   2    59020.72    60229.61   1198.03 o 
   6  11   2     6025.66     5421.07    230.77 o 
   7  11   2     5986.95     5620.43    259.12 o 
   8  11   2    14219.10    14333.82    389.23 o 
   9  11   2    39473.45    38602.57   1118.89 o 
  10  11   2     2666.13     3808.52    321.01 o 
  11  11   2       54.79      -55.77    301.24 o 
  12  11   2     2614.23     2509.81    356.95 o 
  13  11   2     3226.19     3189.10    361.69 o 
  14  11   2       33.06      101.05    352.81 o 
 -15  12   2     7675.84     6609.68    539.00 o 
 -14  12   2     1754.28     2215.43    426.33 o 
 -13  12   2      133.32      548.67    296.08 o 
 -12  12   2     7735.87     7889.96    380.98 o 
 -11  12   2    10893.61    11809.08    426.74 o 
 -10  12   2    18181.58    17926.20    405.37 o 
  -9  12   2     4335.02     4347.00    217.38 o 
  -8  12   2    17018.57    15900.90    269.97 o 
  -7  12   2      346.27      408.51    101.72 o 
  -6  12   2      331.49      595.50    118.03 o 
  -5  12   2     1238.46     1149.00    113.15 o 
  -4  12   2    34518.54    34643.59    584.41 o 
  -3  12   2     8951.98     8787.25    219.60 o 
  -2  12   2      411.99      485.27     96.89 o 
  -1  12   2      803.91      783.68     95.09 o 
   0  12   2    77649.14    80167.29    936.05 o 
   1  12   2       46.85       52.93    127.88 o 
   2  12   2    68432.68    69891.70   1093.50 o 
   3  12   2       62.58       80.04    108.94 o 
   4  12   2    61022.48    62942.13   1000.61 o 
   5  12   2      418.93      344.91    152.19 o 
   6  12   2    14434.28    13952.03    366.69 o 
   7  12   2     5827.30     5672.86    245.57 o 
   8  12   2    51011.82    49561.93    851.47 o 
   9  12   2    14336.98    14623.95    412.33 o 
  10  12   2    34086.35    33557.19   1072.01 o 
  11  12   2       83.63      266.71    309.56 o 
  12  12   2     1285.36     1177.81    343.69 o 
  13  12   2      181.88      883.21    341.30 o 
  14  12   2      258.84      464.70    371.26 o 
 -15  13   2     2871.46     2705.41    484.80 o 
 -14  13   2       81.74      460.18    412.60 o 
 -13  13   2     4630.43     4933.92    352.96 o 
 -12  13   2     8120.69     8808.49    400.85 o 
 -11  13   2    23622.14    23248.31    953.81 o 
 -10  13   2    14048.31    13990.06    376.33 o 
  -9  13   2     5138.96     5325.74    233.91 o 
  -8  13   2    15766.89    15742.82    436.96 o 
  -7  13   2     8479.42     8016.68    202.55 o 
  -6  13   2    12273.66    12419.32    237.36 o 
  -5  13   2    12111.41    12126.30    261.08 o 
  -4  13   2     5441.36     5252.88    205.33 o 
  -3  13   2   361061.22   378048.66   4511.31 o 
  -2  13   2    11368.74    11323.75    275.22 o 
  -1  13   2       12.27       -9.08     92.24 o 
   0  13   2     1104.98     1114.16    106.38 o 
   1  13   2   207458.86   208289.06   2515.02 o 
   2  13   2      368.60      349.19    146.55 o 
   3  13   2      680.60      726.31    153.57 o 
   4  13   2     3720.45     3671.69    196.91 o 
   5  13   2     1282.93     1287.57    174.18 o 
   6  13   2    14762.75    14378.13    586.97 o 
   7  13   2    19145.90    18549.15    444.48 o 
   8  13   2    30408.33    30340.75    602.10 o 
   9  13   2    32487.38    30753.03    623.69 o 
  10  13   2    40355.46    41228.23   1044.28 o 
  11  13   2      793.68      718.86    327.45 o 
  12  13   2     8198.54     8102.74    453.96 o 
  13  13   2     2583.08     2252.49    363.21 o 
  14  13   2     3206.90     4002.90    647.96 o 
 -14  14   2      818.91      763.03    433.24 o 
 -13  14   2    22168.01    21883.77    614.80 o 
 -12  14   2     2437.88     2919.28    316.52 o 
 -11  14   2    15984.25    16801.93    512.48 o 
 -10  14   2      254.41      662.06    205.69 o 
  -9  14   2     4612.71     5040.57    237.79 o 
  -8  14   2     6797.04     6933.94    267.20 o 
  -7  14   2     1566.70     1598.49    124.92 o 
  -6  14   2    19568.69    19400.96    350.61 o 
  -5  14   2     4816.41     4709.10    169.08 o 
  -4  14   2      197.16      237.13    123.54 o 
  -3  14   2     6177.97     6761.43    238.25 o 
  -2  14   2    17160.66    17930.64    379.69 o 
  -1  14   2        1.04      -93.27     98.06 o 
   0  14   2    73531.90    74277.06    990.38 o 
   1  14   2     4507.58     4494.58    170.93 o 
   2  14   2    18968.11    20442.44    435.37 o 
   3  14   2     3116.79     2870.13    193.16 o 
   4  14   2    32686.56    34521.37    631.94 o 
   5  14   2    12985.15    12837.35    362.73 o 
   6  14   2    38285.21    38618.80    698.80 o 
   7  14   2    14180.96    13699.93    515.27 o 
   8  14   2    37456.44    36308.22    690.65 o 
   9  14   2     2732.26     3006.07    263.22 o 
  10  14   2      832.68     1187.85    254.62 o 
  11  14   2     2298.12     2802.70    363.79 o 
  12  14   2        2.12      -43.71    353.82 o 
  13  14   2     4276.19     4430.96    570.94 o 
  14  14   2      618.90      990.90    397.69 o 
 -14  15   2      688.56      153.10    531.61 o 
 -13  15   2     4789.08     4699.39    374.48 o 
 -12  15   2    42458.00    40286.43    823.93 o 
 -11  15   2    14274.02    14061.73    407.52 o 
 -10  15   2     5223.24     5605.38    269.96 o 
  -9  15   2    20355.13    19352.11    431.78 o 
  -8  15   2    29974.55    29849.20    530.42 o 
  -7  15   2    17071.41    16765.89    405.12 o 
  -6  15   2     8192.23     8415.50    258.48 o 
  -5  15   2     5467.25     5581.24    184.72 o 
  -4  15   2     2120.49     1924.38    150.81 o 
  -3  15   2     7847.00     7539.11    237.24 o 
  -2  15   2      199.45      212.87    110.92 o 
  -1  15   2    67649.66    68167.62    887.83 o 
   0  15   2      860.78      945.71    107.71 o 
   1  15   2    37700.54    38370.32    542.95 o 
   2  15   2      404.14      371.47    166.15 o 
   3  15   2    56508.51    56712.43    938.68 o 
   4  15   2    10823.29    10523.14    346.36 o 
   5  15   2    16587.45    16337.98    526.87 o 
   6  15   2    18554.54    18064.03    443.35 o 
   7  15   2    26976.07    25080.68    814.12 o 
   8  15   2     5324.55     5221.21    281.33 o 
   9  15   2     7241.90     7163.80    321.40 o 
  10  15   2     9086.21     8606.14    369.25 o 
  11  15   2       67.48      632.52    340.44 o 
  12  15   2     1276.54      946.07    554.61 o 
  13  15   2      736.08      915.42    403.45 o 
  14  15   2     3544.74     3828.54    635.19 o 
 -14  16   2      875.66      786.83    515.29 o 
 -13  16   2     1825.93     1643.64    380.40 o 
 -12  16   2    13006.32    13603.93    514.26 o 
 -11  16   2      938.29     1043.36    242.55 o 
 -10  16   2     3570.48     3114.67    249.97 o 
  -9  16   2     7660.28     7671.04    302.86 o 
  -8  16   2    67918.21    64406.80    951.34 o 
  -7  16   2    35030.52    34729.83    642.76 o 
  -6  16   2    26465.61    26830.34    447.38 o 
  -5  16   2     6698.07     6603.75    251.34 o 
  -4  16   2     4769.81     5142.31    208.52 o 
  -3  16   2     2310.79     2253.29    149.69 o 
  -2  16   2    26000.11    27016.02    554.00 o 
  -1  16   2     1867.57     1808.93    177.36 o 
   0  16   2     3002.38     2889.16    254.19 o 
   1  16   2      937.90      920.60    129.75 o 
   2  16   2      746.89      628.40    133.65 o 
   3  16   2     1460.72     1555.19    199.12 o 
   4  16   2     9827.52    10787.56    361.81 o 
   5  16   2     1100.29      994.84    200.59 o 
   6  16   2    19230.45    19002.88    466.04 o 
   7  16   2      264.91      302.30    217.47 o 
   8  16   2     4510.59     4637.47    283.24 o 
   9  16   2      446.47      544.71    293.09 o 
  10  16   2    17625.42    17200.61    503.40 o 
  11  16   2     3989.98     4398.60    413.20 o 
  12  16   2     6606.32     6135.51    459.20 o 
  13  16   2    20508.75    20377.16    740.57 o 
 -14  17   2     5166.75     4528.99    539.04 o 
 -13  17   2      328.74      728.24    423.44 o 
 -12  17   2     2300.12     2284.96    328.66 o 
 -11  17   2     9515.60     8629.88    352.20 o 
 -10  17   2      701.21      584.42    232.74 o 
  -9  17   2     2567.61     2616.72    235.21 o 
  -8  17   2    20425.92    21647.92    461.26 o 
  -7  17   2    64311.14    61520.33   1014.28 o 
  -6  17   2    45159.27    43777.03    601.60 o 
  -5  17   2   129565.23   127383.69   2067.05 o 
  -4  17   2     4330.46     4265.48    197.08 o 
  -3  17   2      364.73      585.72    149.70 o 
  -2  17   2       14.04      115.85    129.78 o 
  -1  17   2     8150.13     8064.16    233.59 o 
   0  17   2      241.33       72.05    117.33 o 
   1  17   2     6616.59     6936.07    253.09 o 
   2  17   2     5160.22     4941.74    221.78 o 
   3  17   2    34705.52    35552.66    669.93 o 
   4  17   2    23962.46    23319.12    521.18 o 
   5  17   2    22260.15    21412.76    502.06 o 
   6  17   2      187.48      230.49    215.82 o 
   7  17   2     7767.24     7629.41    324.21 o 
   8  17   2     5778.94     5804.61    313.19 o 
   9  17   2      173.79      281.52    443.89 o 
  10  17   2     6887.46     7516.74    372.18 o 
  11  17   2    28733.57    29548.91    828.73 o 
  12  17   2    26602.69    27164.96    934.34 o 
  13  17   2     9091.74     9899.67    966.52 o 
 -13  18   2       38.21     -144.08    430.97 o 
 -12  18   2      614.10      575.30    349.58 o 
 -11  18   2     7012.62     7070.94    328.74 o 
 -10  18   2      888.55      671.13    238.82 o 
  -9  18   2     2213.51     2248.21    245.32 o 
  -8  18   2    30598.50    28852.36    547.43 o 
  -7  18   2    12384.68    12016.75    489.67 o 
  -6  18   2    95428.63    93720.10   1470.66 o 
  -5  18   2     4598.82     4335.68    278.10 o 
  -4  18   2      329.75      111.44    164.55 o 
  -3  18   2       96.09      -47.89    145.32 o 
  -2  18   2    11219.91    11253.28    300.49 o 
  -1  18   2      206.89      144.08    129.89 o 
   0  18   2     2873.08     2868.05    151.49 o 
   1  18   2     2030.50     2021.12    142.38 o 
   2  18   2     6493.08     6968.22    300.01 o 
   3  18   2      600.85      522.42    270.47 o 
   4  18   2     5473.31     5673.66    281.32 o 
   5  18   2     2632.12     2333.05    248.26 o 
   6  18   2     3938.17     3521.45    271.89 o 
   7  18   2     1204.05     1073.92    248.22 o 
   8  18   2     1234.67      628.12    257.82 o 
   9  18   2      325.01      145.17    266.21 o 
  10  18   2    11163.98    10879.97    438.11 o 
  11  18   2    11911.14    12266.34    839.07 o 
  12  18   2    32732.67    32439.40    910.39 o 
  13  18   2    16358.30    18397.93    976.41 o 
 -13  19   2       77.59      153.71    461.17 o 
 -12  19   2     3132.26     3637.12    311.16 o 
 -11  19   2     2354.52     1972.91    331.27 o 
 -10  19   2     3980.24     3838.84    290.36 o 
  -9  19   2      489.67      411.78    234.53 o 
  -8  19   2     5580.81     5756.48    280.75 o 
  -7  19   2     4228.94     4647.65    280.31 o 
  -6  19   2      267.85      366.60    215.99 o 
  -5  19   2        5.39     -181.19    210.40 o 
  -4  19   2     4151.12     4040.46    214.05 o 
  -3  19   2     6729.83     6611.62    231.14 o 
  -2  19   2      270.76      146.85    132.63 o 
  -1  19   2     5677.66     5580.66    192.58 o 
   0  19   2       26.71     -200.23    133.49 o 
   1  19   2    36744.90    37579.81    623.95 o 
   2  19   2     1030.63      958.41    220.99 o 
   3  19   2     3468.98     3526.09    259.69 o 
   4  19   2     2420.93     2403.70    250.13 o 
   5  19   2       49.01     -189.28    228.23 o 
   6  19   2     2408.92     2399.28    268.59 o 
   7  19   2       40.38     -122.61    251.10 o 
   8  19   2       37.29     -297.34    260.52 o 
   9  19   2       47.05      -77.61    274.43 o 
  10  19   2    11980.70    11839.67    470.45 o 
  11  19   2     2721.29     3047.16    487.83 o 
  12  19   2     1456.44     2496.93    443.23 o 
 -13  20   2     3170.15     4722.27   1251.94 o 
 -12  20   2     4140.92     4657.40    346.45 o 
 -11  20   2       39.88      695.51    279.97 o 
 -10  20   2       15.86      224.87    256.07 o 
  -9  20   2      624.14      267.54    250.34 o 
  -8  20   2       18.56     -178.90    291.60 o 
  -7  20   2       32.85      -66.61    239.27 o 
  -6  20   2     4257.18     4485.36    282.10 o 
  -5  20   2      586.59      478.26    290.97 o 
  -4  20   2      504.24      157.58    215.95 o 
  -3  20   2      919.73      817.23    183.06 o 
  -2  20   2      185.97      144.22    151.64 o 
  -1  20   2     3882.66     3962.84    182.22 o 
   0  20   2     1123.54     1051.85    149.30 o 
   1  20   2     1010.21     1048.46    231.09 o 
   2  20   2     4415.26     4662.31    285.88 o 
   3  20   2     2679.17     2408.33    258.86 o 
   4  20   2     2233.99     2027.19    254.36 o 
   5  20   2      824.62      477.03    251.93 o 
   6  20   2      816.48     1045.59    266.26 o 
   7  20   2      523.71      527.60    271.90 o 
   8  20   2      611.11      750.72    343.20 o 
   9  20   2       20.29     -430.71    287.14 o 
  10  20   2      479.48      -76.21    309.67 o 
  11  20   2       94.37      100.41    286.34 o 
  12  20   2     8732.50     8897.09    563.72 o 
 -12  21   2       35.78       -9.62    304.20 o 
 -11  21   2     1808.72     2566.46    376.77 o 
 -10  21   2      425.36      906.92    274.41 o 
  -9  21   2     1817.48     1772.20    265.78 o 
  -8  21   2     7491.44     7385.82    321.53 o 
  -7  21   2    22629.37    21966.32    551.45 o 
  -6  21   2     2921.25     2638.69    279.89 o 
  -5  21   2    42460.28    41451.58    780.84 o 
  -4  21   2     2729.42     2666.53    255.90 o 
  -3  21   2     7638.84     7369.76    257.37 o 
  -2  21   2     1264.52     1003.23    169.03 o 
  -1  21   2      392.85      404.16    157.73 o 
   0  21   2      461.75      335.76    206.14 o 
   1  21   2    13406.88    12907.11    618.05 o 
   2  21   2     1518.45     1361.03    250.85 o 
   3  21   2      298.50     -151.62    240.06 o 
   4  21   2      462.81      240.72    246.53 o 
   5  21   2    19040.06    19214.94    533.05 o 
   6  21   2     1399.33     1506.40    282.02 o 
   7  21   2     7523.25     6904.41    363.85 o 
   8  21   2       89.11     -208.85    282.79 o 
   9  21   2      650.78      862.39    311.59 o 
  10  21   2    13982.18    12909.24    506.09 o 
  11  21   2     5099.93     4103.97    413.12 o 
  12  21   2     4852.75     5011.60    674.82 o 
 -12  22   2     3097.32     3081.77    478.18 o 
 -11  22   2     4452.92     4930.76    443.45 o 
 -10  22   2     1835.77     1573.10    298.58 o 
  -9  22   2      837.90      402.21    271.00 o 
  -8  22   2    37124.54    36502.77    678.30 o 
  -7  22   2     8815.18     8921.23    390.59 o 
  -6  22   2    46206.37    46099.58    905.59 o 
  -5  22   2    12189.34    12466.66    451.93 o 
  -4  22   2     7256.49     7820.86    351.96 o 
  -3  22   2     6207.83     6012.64    277.62 o 
  -2  22   2    21699.74    21754.92    412.24 o 
  -1  22   2     1412.25     1154.58    170.91 o 
   0  22   2    11407.05    10326.27    368.14 o 
   1  22   2     3676.94     3362.72    278.74 o 
   2  22   2     4269.07     4552.00    301.29 o 
   3  22   2     4277.87     4408.39    311.18 o 
   4  22   2    31411.84    31894.77    695.34 o 
   5  22   2     5286.82     6240.29    346.65 o 
   6  22   2        2.95       14.79    276.14 o 
   7  22   2     1874.69     1379.38    305.63 o 
   8  22   2     4236.27     3929.18    354.60 o 
   9  22   2     9098.34     8670.81    428.68 o 
  10  22   2    14921.21    14700.14    564.16 o 
  11  22   2     4558.16     3608.58    396.65 o 
 -11  23   2      208.85      343.99    311.02 o 
 -10  23   2     3323.64     3490.93    371.83 o 
  -9  23   2     9206.33     9156.91    381.47 o 
  -8  23   2    15114.55    15491.10    476.65 o 
  -7  23   2     4194.52     4091.36    331.15 o 
  -6  23   2     3786.11     4081.12    314.85 o 
  -5  23   2    14197.18    14338.28    631.76 o 
  -4  23   2      184.89       -0.59    238.14 o 
  -3  23   2     1423.80     1779.77    257.10 o 
  -2  23   2       56.38      332.62    196.32 o 
  -1  23   2    30015.75    30663.79    588.44 o 
   0  23   2        0.64     -316.03    254.94 o 
   1  23   2    42875.81    42996.95    821.70 o 
   2  23   2     1916.04     1831.20    272.65 o 
   3  23   2     5476.36     5112.37    335.54 o 
   4  23   2     2607.61     2789.59    307.26 o 
   5  23   2      948.45      678.49    286.84 o 
   6  23   2     1718.13     1359.53    307.18 o 
   7  23   2     3747.89     3346.66    349.58 o 
   8  23   2     2215.10     2226.41    340.82 o 
   9  23   2     2217.95     1841.84    351.43 o 
  10  23   2    10500.17    10028.63    488.03 o 
  11  23   2     8397.88     7852.41    480.99 o 
 -11  24   2     3553.89     3059.59    348.67 o 
 -10  24   2       92.50      -62.26    305.97 o 
  -9  24   2    28243.20    28552.45    629.90 o 
  -8  24   2    15409.51    15171.92    490.72 o 
  -7  24   2     3358.81     2877.16    334.41 o 
  -6  24   2     1155.77     1085.73    291.11 o 
  -5  24   2      925.33     1054.93    283.00 o 
  -4  24   2       86.49      220.50    223.30 o 
  -3  24   2     1034.84     1060.36    231.09 o 
  -2  24   2     2862.89     2708.98    316.92 o 
  -1  24   2     1607.80     1547.39    242.45 o 
   0  24   2    88175.05    89175.81   1287.16 o 
   1  24   2      193.55      726.96    239.11 o 
   2  24   2     2776.62     2667.57    301.43 o 
   3  24   2      184.22     -236.02    358.95 o 
   4  24   2     1384.46      805.36    298.59 o 
   5  24   2      534.04      104.46    290.50 o 
   6  24   2    39729.59    38389.76    806.90 o 
   7  24   2     4182.18     4169.63    369.86 o 
   8  24   2      798.53      483.87    336.20 o 
   9  24   2     6710.84     6688.40    429.33 o 
  10  24   2     4842.41     4528.88    601.49 o 
 -10  25   2        5.18     -191.56    323.53 o 
  -9  25   2     6246.06     6661.79    493.55 o 
  -8  25   2     2541.41     2087.60    316.25 o 
  -7  25   2    16390.72    15953.94    554.44 o 
  -6  25   2        3.17     -242.44    287.32 o 
  -5  25   2     4663.93     4816.18    347.88 o 
  -4  25   2      246.42      -55.47    273.01 o 
  -3  25   2    14201.01    14666.59    485.54 o 
  -2  25   2      308.76      101.15    326.28 o 
  -1  25   2    12446.26    13097.03    477.65 o 
   0  25   2       12.40      673.88    275.88 o 
   1  25   2       76.76       -5.58    303.08 o 
   2  25   2      188.61     -177.68    273.98 o 
   3  25   2      971.86      804.86    292.84 o 
   4  25   2      860.74      656.59    306.54 o 
   5  25   2    15131.93    14146.62    541.31 o 
   6  25   2        2.97      378.91    321.95 o 
   7  25   2     6489.65     6221.60    410.04 o 
   8  25   2      737.39      544.51    433.87 o 
   9  25   2      879.28      586.25    370.09 o 
  10  25   2       72.35     -565.79    377.19 o 
 -10  26   2       95.49      -70.11    443.88 o 
  -9  26   2     1413.67     1087.69    333.25 o 
  -8  26   2     2074.14     1800.77    356.37 o 
  -7  26   2    10591.63    12021.55    463.60 o 
  -6  26   2     6120.65     5980.94    439.53 o 
  -5  26   2       38.04     -252.94    268.38 o 
  -4  26   2      239.31      -28.64    290.34 o 
  -3  26   2     3487.57     3669.10    574.05 o 
  -2  26   2    12869.86    14019.25    509.00 o 
  -1  26   2      501.13     1021.41    308.55 o 
   0  26   2     3522.08     4379.52    410.72 o 
   1  26   2     2868.47     2707.02    322.04 o 
   2  26   2      199.28      -12.46    281.58 o 
   3  26   2      381.57      134.74    294.02 o 
   4  26   2     3545.81     3674.11    364.69 o 
   5  26   2     1621.49     1588.38    335.68 o 
   6  26   2     3020.69     2609.86    360.44 o 
   7  26   2      453.78      384.12    356.77 o 
   8  26   2    12626.82    11883.22    528.50 o 
   9  26   2      197.80        8.97    373.48 o 
  -9  27   2      945.16      778.30    411.52 o 
  -8  27   2      302.75      486.11    320.90 o 
  -7  27   2     7412.38     7458.50    526.97 o 
  -6  27   2     2243.82     1802.14    346.65 o 
  -5  27   2       40.94      -10.79    284.22 o 
  -4  27   2     1460.31     2237.01    496.37 o 
  -3  27   2    31577.78    32177.38    816.27 o 
  -2  27   2       49.88      383.46    311.55 o 
  -1  27   2     4525.79     5110.93    364.31 o 
   0  27   2     1552.97     3013.53    478.84 o 
   1  27   2    64000.40    62963.54   1618.89 o 
   2  27   2     1442.60     1388.11    278.18 o 
   3  27   2     7161.47     6609.28    395.65 o 
   4  27   2      983.15      629.78    329.57 o 
   5  27   2     7830.53     7570.07    433.29 o 
   6  27   2      235.99      342.10    351.53 o 
   7  27   2      469.62       88.92    359.60 o 
   8  27   2     6507.39     6227.42    447.48 o 
  -8  28   2      228.59      868.77    555.49 o 
  -7  28   2      551.07      589.58    371.53 o 
  -6  28   2      644.29      405.80    306.54 o 
  -5  28   2      647.49      632.01    395.70 o 
  -4  28   2     1576.84     1786.91    494.67 o 
  -3  28   2      148.97      666.55    377.72 o 
  -2  28   2     1418.70     1207.75    338.29 o 
  -1  28   2      263.82      627.28    327.78 o 
   0  28   2     5964.84     6153.79    443.34 o 
   1  28   2     1363.45     1997.95    389.26 o 
   2  28   2    44430.23    43535.79    862.48 o 
   3  28   2     3693.34     3943.42    368.47 o 
   4  28   2    40532.48    39992.77    861.77 o 
   5  28   2     3117.79     3081.83    389.75 o 
   6  28   2       75.20     -341.92    357.64 o 
   7  28   2     8217.57     8131.66    541.24 o 
   8  28   2     7144.33     7061.91    476.63 o 
  -8  29   2      686.86      255.03    371.61 o 
  -7  29   2      742.38      180.88    335.32 o 
  -6  29   2      442.69      487.27    379.35 o 
  -5  29   2     5575.78     5317.44    462.52 o 
  -4  29   2       59.72      647.69    350.87 o 
  -3  29   2        9.30      297.91    385.17 o 
  -2  29   2     2761.63     2420.81    412.42 o 
  -1  29   2      157.62      269.55    331.80 o 
   0  29   2      210.35      415.59    531.42 o 
   1  29   2    17047.44    16432.91    615.30 o 
   2  29   2     1043.87     2114.05    419.20 o 
   3  29   2    37943.15    39408.17    749.35 o 
   4  29   2     1307.42     1735.55    358.58 o 
   5  29   2     3122.78     4106.63    414.06 o 
   6  29   2      327.80     -437.78    373.06 o 
   7  29   2     1951.01     2009.02    536.43 o 
  -7  30   2      230.48      -52.08    384.69 o 
  -6  30   2     7525.19     8087.78    475.46 o 
  -5  30   2      156.96       73.39    423.02 o 
  -4  30   2     5052.77     5665.94    478.06 o 
  -3  30   2     1059.66     1729.16    414.61 o 
  -2  30   2     4722.42     5225.28    460.85 o 
  -1  30   2      513.67      899.66    394.73 o 
   0  30   2     2400.60     2771.75    419.77 o 
   1  30   2      101.65      423.55    399.91 o 
   2  30   2    21191.50    21662.79    716.15 o 
   3  30   2      573.16     1660.78    426.57 o 
   4  30   2     2803.01     2842.46    385.72 o 
   5  30   2      488.40      210.79    387.31 o 
   6  30   2     8455.31     9186.98    651.82 o 
  -5  31   2     1395.92     1290.68    448.41 o 
  -4  31   2     3085.92     3178.80    403.65 o 
  -3  31   2     2267.19     3039.21    449.39 o 
  -2  31   2     1516.55     1872.09    419.88 o 
  -1  31   2     5509.40     6052.45    486.62 o 
   0  31   2      157.45       22.41    396.73 o 
   1  31   2     5311.30     5570.13    470.47 o 
   2  31   2     2801.09     3688.74    457.74 o 
   3  31   2     3072.78     3251.16    478.22 o 
   4  31   2      512.57     1174.45    448.85 o 
   5  31   2     1075.00      987.43    425.13 o 
  -4  32   2     6210.77     6636.06    450.79 o 
  -3  32   2      210.26      534.95    568.84 o 
  -2  32   2     1804.98     1875.04    446.65 o 
  -1  32   2     1443.44     1651.38    445.60 o 
   0  32   2       53.36      646.75    422.09 o 
   1  32   2      326.69      830.67    422.64 o 
   2  32   2     1398.68     1706.97    431.67 o 
   3  32   2       68.25      606.17    450.29 o 
 -16   1   3       42.93       38.62    514.97 o 
 -15   1   3     3610.14     3118.34    505.45 o 
 -14   1   3     1967.89     3436.70    818.26 o 
 -13   1   3       19.39      235.46    183.33 o 
 -12   1   3     2238.62     2487.30    202.24 o 
 -11   1   3    61138.70    60630.00    859.00 o 
 -10   1   3    24459.27    24718.34    475.97 o 
  -9   1   3    38568.64    38045.94    628.73 o 
  -8   1   3     3644.11     3850.69    151.04 o 
  -7   1   3     6106.52     6466.13    191.83 o 
  -6   1   3    11496.10    10591.94    266.83 o 
  -5   1   3     5325.67     5841.95    404.38 o 
  -4   1   3     4472.45     4549.16    124.76 o 
  -3   1   3    19927.54    20661.13    310.41 o 
  -2   1   3      573.11      456.26     61.82 o 
  -1   1   3     4602.16     4850.51     87.98 o 
   0   1   3     1956.99     1922.44     58.50 o 
   1   1   3     5756.93     6607.16    155.70 o 
   2   1   3      467.80      437.75     87.82 o 
   3   1   3     5150.59     5540.74    175.88 o 
   4   1   3    19701.16    18243.22    325.33 o 
   5   1   3      274.58      418.91    100.63 o 
   6   1   3    13621.15    13446.65    304.09 o 
   7   1   3   117346.55   110067.99   1522.54 o 
   8   1   3      881.28     1421.72    148.43 o 
   9   1   3    36031.45    34412.26    748.31 o 
  10   1   3    12729.60    12207.15    315.13 o 
  11   1   3     1732.76     1716.84    179.82 o 
  12   1   3       40.79      -33.15    197.31 o 
  13   1   3     9011.94     9460.02    336.25 o 
  14   1   3      772.62      773.96    306.50 o 
  15   1   3      347.59      553.81    446.14 o 
 -16   2   3     1666.42      949.06    818.95 o 
 -15   2   3     9194.31    10309.04   1075.93 o 
 -14   2   3     3483.80     3668.56    403.42 o 
 -13   2   3      793.60      658.63    187.44 o 
 -12   2   3    19317.39    19771.89    425.36 o 
 -11   2   3   112990.65   114166.13   1513.67 o 
 -10   2   3    24861.71    24936.87    486.42 o 
  -9   2   3    29628.60    29704.72    531.05 o 
  -8   2   3       66.91      239.82    115.50 o 
  -7   2   3     2179.00     2362.22    121.29 o 
  -6   2   3    37981.70    38623.61    474.06 o 
  -5   2   3      640.49      837.99     79.22 o 
  -4   2   3    27378.53    28671.24    375.88 o 
  -3   2   3     4952.91     4603.42     92.95 o 
  -2   2   3   309920.75   322036.88   3397.22 o 
  -1   2   3    12566.40    13393.36    447.11 o 
   0   2   3    96782.20   103899.22   1724.71 o 
   1   2   3        2.65      -62.37     41.58 o 
   2   2   3    48548.39    48412.72    745.76 o 
   3   2   3    18776.85    17891.98    315.98 o 
   4   2   3      777.60      990.23     96.44 o 
   5   2   3      848.67      956.54    104.14 o 
   6   2   3    65218.42    61912.37    889.43 o 
   7   2   3    99330.26    95452.95   1333.32 o 
   8   2   3    98228.20    92351.66   1300.41 o 
   9   2   3    47160.35    45159.02    633.56 o 
  10   2   3     3164.98     3058.54    202.45 o 
  11   2   3    10050.46    10107.17    291.88 o 
  12   2   3      542.33      698.45    204.00 o 
  13   2   3     8013.29     8558.37    397.07 o 
  14   2   3      154.03       78.57    303.21 o 
  15   2   3     2492.89     3201.85    814.91 o 
 -16   3   3     4524.76     4491.48    579.79 o 
 -15   3   3      134.56      638.72    406.53 o 
 -14   3   3     8418.59     9386.31    528.37 o 
 -13   3   3      260.67      416.33    196.24 o 
 -12   3   3    49534.71    51647.08    707.21 o 
 -11   3   3    56604.54    57205.05    830.66 o 
 -10   3   3    10502.61    10780.89    457.89 o 
  -9   3   3    88288.45    87098.80   1297.35 o 
  -8   3   3       56.04       81.09    114.55 o 
  -7   3   3     3201.06     3934.53    212.84 o 
  -6   3   3     6351.67     5858.13    168.94 o 
  -5   3   3    65348.69    65925.35    749.16 o 
  -4   3   3    11696.06    11322.81    161.19 o 
  -3   3   3    80875.05    82255.35    976.01 o 
  -2   3   3      227.13      150.54     42.91 o 
  -1   3   3    48948.53    54612.27    941.29 o 
   0   3   3     4093.95     3465.47    104.12 o 
   1   3   3     5394.68     5186.33    107.42 o 
   2   3   3     4676.71     4417.28    100.51 o 
   3   3   3    70147.73    67368.76    916.66 o 
   4   3   3        9.89       65.81     79.16 o 
   5   3   3    17903.86    18338.93    339.42 o 
   6   3   3    16078.55    15533.47    466.50 o 
   7   3   3   147177.48   140810.98   1926.62 o 
   8   3   3      895.48     1935.45    371.57 o 
   9   3   3    54113.59    50626.85    692.58 o 
  10   3   3     2445.44     2674.17    198.27 o 
  11   3   3     3324.55     3094.82    219.90 o 
  12   3   3     7433.23     7684.85    265.16 o 
  13   3   3     6505.27     7042.56    354.91 o 
  14   3   3    10268.55    10733.63    453.04 o 
  15   3   3     4530.55     4893.60    381.00 o 
 -16   4   3     4507.16     4966.74    862.16 o 
 -15   4   3     3007.15     2551.16    702.56 o 
 -14   4   3     3040.03     3800.03    591.03 o 
 -13   4   3     6154.27     6389.31    260.66 o 
 -12   4   3     5582.59     6027.31    238.65 o 
 -11   4   3    12310.51    12662.16    696.63 o 
  -9   4   3    47897.21    48734.46    627.87 o 
  -8   4   3    23910.01    24693.20    397.88 o 
  -7   4   3     2059.14     2407.07    168.74 o 
  -6   4   3    23911.59    23826.40    355.91 o 
  -5   4   3    56654.95    54041.54    631.45 o 
  -4   4   3    82779.43    84603.13    871.55 o 
  -3   4   3       38.60       52.15     50.28 o 
  -2   4   3     7761.44     8638.55    126.99 o 
  -1   4   3      815.56      845.81     59.89 o 
   0   4   3   175176.28   192176.02   2223.94 o 
   1   4   3      178.92      289.69     49.38 o 
   2   4   3   141546.69   147049.64   1551.95 o 
   3   4   3      777.68      707.09    100.13 o 
   4   4   3    25326.77    24336.82    377.63 o 
   5   4   3      533.07      662.22    104.38 o 
   6   4   3    10952.78    10011.40    496.51 o 
   7   4   3     3303.29     3892.29    514.53 o 
   8   4   3     2214.74     2211.39    136.66 o 
   9   4   3    24470.02    23987.29    455.42 o 
  10   4   3    34815.81    32896.91    573.24 o 
  11   4   3      337.98      594.94    195.06 o 
  12   4   3     1753.43     1812.19    254.30 o 
  13   4   3    24496.75    24286.95    657.15 o 
  14   4   3    16358.01    17380.88    552.65 o 
  15   4   3    14497.93    14275.59    518.94 o 
 -15   5   3     2784.12     3539.42    576.88 o 
 -14   5   3      347.66      662.30    299.13 o 
 -13   5   3     6790.01     6959.57    299.09 o 
 -12   5   3       68.62      502.41    184.64 o 
 -11   5   3      787.16      818.79    187.73 o 
 -10   5   3    16711.77    16645.39    426.67 o 
  -9   5   3       24.72      133.24    145.16 o 
  -8   5   3    20922.19    20688.89    353.93 o 
  -7   5   3     3652.08     4173.70    148.41 o 
  -6   5   3    64332.38    62766.88    734.28 o 
  -5   5   3   174792.98   178290.47   1975.76 o 
  -4   5   3     8737.99     8537.16    154.46 o 
  -3   5   3     5360.40     5781.59    176.81 o 
  -2   5   3     6926.93     6600.89    253.59 o 
  -1   5   3     4145.20     4891.86    133.90 o 
   0   5   3      782.26      740.95     57.70 o 
   1   5   3   206035.58   216541.22   3253.33 o 
   2   5   3     3604.93     3243.76     97.21 o 
   3   5   3     3251.45     3250.56     87.97 o 
   4   5   3       26.77       22.53     81.25 o 
   5   5   3      238.52      245.78     92.21 o 
   6   5   3       57.37       95.05    132.86 o 
   7   5   3     9679.32     9433.31    269.95 o 
   8   5   3     4667.83     4689.52    160.86 o 
   9   5   3     6228.96     5932.75    308.00 o 
  10   5   3    26871.71    26447.97    498.46 o 
  11   5   3      615.05      696.75    322.36 o 
  12   5   3    12998.46    12070.45    504.67 o 
  13   5   3    12543.91    12805.36    479.62 o 
  14   5   3    16227.19    16543.03    553.86 o 
  15   5   3     6081.50     7133.55    412.86 o 
 -16   6   3       79.53      448.95   1026.15 o 
 -15   6   3     3241.29     3866.23    419.51 o 
 -14   6   3     3568.32     3704.70    333.97 o 
 -13   6   3     6012.86     6240.08    295.95 o 
 -12   6   3     3553.86     4012.55    266.49 o 
 -11   6   3     3086.27     3017.45    192.26 o 
 -10   6   3     8636.99     8441.39    270.59 o 
  -9   6   3    19437.33    19246.97    328.47 o 
  -8   6   3     2168.56     2337.88    127.33 o 
  -7   6   3     8402.86     8429.03    215.60 o 
  -6   6   3    84052.74    83860.38    964.00 o 
  -5   6   3        0.40      -13.33     73.26 o 
  -4   6   3    41905.03    42357.41    506.14 o 
  -3   6   3     1149.87     1134.52     66.83 o 
  -2   6   3    96957.08   105500.21   1132.32 o 
  -1   6   3     7824.28     7577.35    159.77 o 
   0   6   3   103754.05   109947.48   1493.51 o 
   1   6   3     1387.91     1253.91     73.87 o 
   2   6   3    71789.39    74719.48    805.25 o 
   3   6   3     7003.07     7098.65    214.40 o 
   4   6   3   184296.48   179839.77   2163.10 o 
   5   6   3       68.83      149.41     82.48 o 
   6   6   3     1486.62     1558.04    118.34 o 
   7   6   3     1184.28     1282.96    104.08 o 
   8   6   3     2446.74     2385.78    168.06 o 
   9   6   3     1480.40     1146.95    202.32 o 
  10   6   3      148.67      408.52    247.50 o 
  11   6   3     2165.28     2308.75    296.42 o 
  12   6   3     5290.28     5622.78    397.63 o 
  13   6   3      277.62      377.86    315.63 o 
  14   6   3     2646.46     3259.12    349.68 o 
  15   6   3     6925.96     7366.06    424.76 o 
 -16   7   3      258.11      688.86    994.56 o 
 -15   7   3     1336.08     1285.88    427.22 o 
 -14   7   3    45054.94    42932.93    981.45 o 
 -13   7   3     2216.41     2208.34    296.32 o 
 -12   7   3     1766.65     2549.00    254.45 o 
 -11   7   3      503.37      465.80    168.56 o 
 -10   7   3     7925.17     8178.90    302.10 o 
  -9   7   3    18711.10    18666.30    326.70 o 
  -8   7   3    35306.59    35103.22    478.19 o 
  -7   7   3    49297.96    49384.77    566.09 o 
  -6   7   3      727.76      776.55     85.84 o 
  -5   7   3    94686.01    96177.77   1092.05 o 
  -4   7   3     1094.08     1190.53     75.27 o 
  -3   7   3     7003.12     7465.14    146.81 o 
  -2   7   3       90.22      107.56     64.89 o 
  -1   7   3      547.84      646.03     80.16 o 
   0   7   3        8.79      122.08     87.41 o 
   1   7   3   188329.34   195852.14   2493.37 o 
   2   7   3     2189.17     2167.03     92.46 o 
   3   7   3    12443.89    11385.57    277.94 o 
   4   7   3    58797.28    54717.73    772.63 o 
   5   7   3    92217.13    90178.60   1118.89 o 
   6   7   3     1302.41     1497.77    107.96 o 
   7   7   3      166.22      309.98    121.60 o 
   8   7   3    28148.14    27110.48    476.68 o 
   9   7   3      267.49      104.39    164.17 o 
  10   7   3     4714.57     4571.42    363.81 o 
  11   7   3     1844.62     2232.75    524.70 o 
  12   7   3    10473.04     9716.64    477.81 o 
  13   7   3      381.97      177.02    308.47 o 
  14   7   3      261.12      545.90    331.06 o 
  15   7   3     1480.26     1874.37    372.59 o 
 -16   8   3      428.22      442.58    696.14 o 
 -15   8   3       12.48      677.58    402.71 o 
 -14   8   3    10591.96    11379.12    569.33 o 
 -13   8   3     7759.94     7339.44    357.52 o 
 -12   8   3       85.79      538.22    237.37 o 
 -11   8   3      178.76      265.69    218.47 o 
 -10   8   3     6750.93     6713.96    228.19 o 
  -9   8   3     1858.02     1895.92    141.14 o 
  -8   8   3    18995.40    18106.59    281.22 o 
  -7   8   3    31118.07    30513.01    384.76 o 
  -6   8   3    37801.59    38975.65    456.54 o 
  -5   8   3      677.27      750.15     81.15 o 
  -4   8   3    67182.24    68598.83    792.12 o 
  -3   8   3    35299.83    34206.82    401.36 o 
  -2   8   3   461091.44   493375.41   5166.36 o 
  -1   8   3    10180.89    10325.95    204.01 o 
   0   8   3   158810.77   170948.33   2427.28 o 
   1   8   3     1610.24     1667.76    105.94 o 
   2   8   3    15436.79    15404.95    269.17 o 
   3   8   3     5100.73     5038.40    245.56 o 
   4   8   3    63794.63    62410.01    980.21 o 
   5   8   3     3792.05     3564.32    140.25 o 
   6   8   3    32786.52    32393.82    463.20 o 
   7   8   3    34012.55    33011.74    538.08 o 
   8   8   3     5284.15     5096.06    219.69 o 
   9   8   3      129.38      379.98    281.13 o 
  10   8   3     1477.30     1478.93    277.41 o 
  11   8   3     1798.31     1634.07    443.16 o 
  12   8   3     1208.15     1948.31    390.68 o 
  13   8   3      669.11      399.15    321.88 o 
  14   8   3     9626.83     9215.17    509.52 o 
 -15   9   3       23.84      669.60    409.37 o 
 -14   9   3      399.00      933.66    377.28 o 
 -13   9   3      289.43      472.39    339.64 o 
 -12   9   3     7062.92     7224.68    347.36 o 
 -11   9   3      353.07      442.18    218.63 o 
 -10   9   3     1083.10     1493.96    155.83 o 
  -9   9   3      437.22      330.28    130.75 o 
  -8   9   3      814.53      814.89    110.30 o 
  -7   9   3     3019.64     2989.32    117.26 o 
  -6   9   3    17284.38    16651.25    247.88 o 
  -5   9   3      603.19      653.86     79.14 o 
  -4   9   3     8408.02     8082.43    164.27 o 
  -3   9   3   165000.70   169162.16   1958.47 o 
  -2   9   3    26048.28    25303.08    332.68 o 
  -1   9   3   311966.53   338466.06   3954.39 o 
   0   9   3      210.78      265.39    107.70 o 
   1   9   3    79136.73    85910.54   1140.72 o 
   2   9   3      430.97      397.16     90.42 o 
   3   9   3     3627.73     3922.15    170.65 o 
   4   9   3      285.08      368.47    129.43 o 
   5   9   3    50775.78    50842.53    829.96 o 
   6   9   3    10349.46    10155.07    378.51 o 
   7   9   3     7690.85     7681.85    259.23 o 
   8   9   3     2038.35     2327.54    769.17 o 
   9   9   3     1191.26      952.35    259.29 o 
  10   9   3     3913.96     4145.46    324.32 o 
  11   9   3      626.73      808.35    305.25 o 
  12   9   3      181.81       72.59    321.29 o 
  13   9   3     1916.19     2641.12    707.51 o 
  14   9   3       33.75      814.68    362.66 o 
 -15  10   3     2884.16     2540.30    444.96 o 
 -14  10   3     5546.77     5944.32    575.76 o 
 -13  10   3      572.42     1136.16    362.89 o 
 -12  10   3     5633.86     5871.61    312.94 o 
 -11  10   3      686.97      554.07    226.54 o 
 -10  10   3    25430.53    23831.91    707.01 o 
  -9  10   3     5233.13     5226.87    177.09 o 
  -8  10   3       19.82      -44.00    104.17 o 
  -7  10   3       55.70       60.66     94.79 o 
  -6  10   3     8391.93     8837.20    184.66 o 
  -5  10   3        8.09       23.13     78.46 o 
  -4  10   3       18.40       24.99     74.38 o 
  -3  10   3      932.27     1030.16     85.82 o 
  -2  10   3    70072.84    71429.70    766.30 o 
  -1  10   3     1620.43     1754.53     87.88 o 
   0  10   3   130395.23   137514.52   1773.18 o 
   1  10   3      439.17      473.84    150.19 o 
   2  10   3     1025.62     1356.61    164.54 o 
   3  10   3    37802.40    36195.01    624.09 o 
   4  10   3     1383.10     1175.12    181.96 o 
   5  10   3     7102.31     6794.69    262.22 o 
   6  10   3    14053.57    13866.48    360.86 o 
   7  10   3    16479.56    16113.37    397.83 o 
   8  10   3    17635.88    17298.52    534.62 o 
   9  10   3      181.63      144.06    251.86 o 
  10  10   3     5668.65     5780.56    355.18 o 
  11  10   3     1872.01     2586.92    405.70 o 
  12  10   3      586.68      952.72    338.84 o 
  13  10   3     1943.14     2477.11    379.43 o 
  14  10   3     1281.19     1072.70    515.62 o 
 -15  11   3      848.65      770.91    605.53 o 
 -14  11   3     5027.36     5043.69    464.00 o 
 -13  11   3     2448.94     2303.71    391.24 o 
 -12  11   3      140.90      745.65    321.17 o 
 -11  11   3      537.49      476.71    229.64 o 
 -10  11   3    15802.36    15415.28    438.55 o 
  -9  11   3     4956.63     4934.48    171.01 o 
  -8  11   3      304.66     2049.12    628.00 o 
  -7  11   3     6395.17     6741.93    184.84 o 
  -6  11   3      114.73       -1.69     89.64 o 
  -5  11   3    90837.87    91340.02    983.94 o 
  -4  11   3     7881.05     7474.59    164.14 o 
  -3  11   3    15269.28    16206.19    258.88 o 
  -2  11   3    10306.65     9965.49    194.04 o 
  -1  11   3   181654.73   192456.66   2113.75 o 
   0  11   3     8461.72     8114.20    185.92 o 
   1  11   3     5553.43     6307.27    210.15 o 
   2  11   3     8026.30     7801.92    218.59 o 
   3  11   3    95623.14    99468.60   1516.86 o 
   4  11   3     3908.04     3838.97    191.21 o 
   5  11   3     1482.56     1696.10    194.39 o 
   6  11   3     9087.21     8739.03    314.72 o 
   7  11   3     4920.98     5040.06    240.20 o 
   8  11   3    12470.22    11632.34    377.31 o 
   9  11   3        5.73      100.53    268.26 o 
  10  11   3     1012.57     1352.98    300.76 o 
  11  11   3     3759.61     3624.88    359.15 o 
  12  11   3     3294.65     3446.19    381.91 o 
  13  11   3     3707.25     4460.87    429.87 o 
  14  11   3     2222.94     2879.94    399.97 o 
 -15  12   3     2152.87     1744.30    460.05 o 
 -14  12   3       56.29      277.35    399.56 o 
 -13  12   3     3277.49     3234.74    412.98 o 
 -12  12   3     2120.53     2648.38    290.60 o 
 -11  12   3     3403.24     4280.36    283.85 o 
 -10  12   3     3167.38     3379.65    212.60 o 
  -9  12   3    19292.89    18941.30    343.33 o 
  -8  12   3     7911.75     7612.84    205.81 o 
  -7  12   3    10646.42    10104.86    212.56 o 
  -6  12   3    11985.83    12190.59    225.30 o 
  -5  12   3    17084.84    16885.47    260.02 o 
  -4  12   3      161.39      114.79     86.36 o 
  -3  12   3     2659.49     2703.51    123.61 o 
  -2  12   3    20735.81    21980.05    306.37 o 
  -1  12   3     2069.63     1943.44    111.46 o 
   0  12   3   184803.38   196834.09   2326.44 o 
   1  12   3        6.28       32.41    121.98 o 
   2  12   3    10257.11    10566.28    270.26 o 
   3  12   3       13.97      -35.91    141.76 o 
   4  12   3    12966.78    14166.50    362.51 o 
   5  12   3      414.32      523.12    164.95 o 
   6  12   3     9917.62     9893.77    355.53 o 
   7  12   3      136.78      349.29    192.61 o 
   8  12   3     1212.40     1350.54    219.86 o 
   9  12   3    19424.80    19249.35    604.25 o 
  10  12   3     2203.22     2123.94    323.29 o 
  11  12   3      381.06      458.50    331.43 o 
  12  12   3     1085.79      873.13    363.72 o 
  13  12   3     8943.18     8609.38    508.65 o 
  14  12   3     1720.29     1432.56    390.41 o 
 -15  13   3      444.19      707.05    456.46 o 
 -14  13   3       35.22      145.28    541.32 o 
 -13  13   3      134.12      265.47    369.19 o 
 -12  13   3     9714.90    10180.83    417.19 o 
 -11  13   3    10974.25    10951.59    422.83 o 
 -10  13   3     9423.51     9870.28    499.25 o 
  -9  13   3      600.86      838.57    180.74 o 
  -8  13   3      611.24      629.84    123.13 o 
  -7  13   3     2125.08     2106.19    126.00 o 
  -6  13   3      529.92      480.07    104.86 o 
  -5  13   3      331.18      387.19    113.36 o 
  -4  13   3      507.80      363.22    165.54 o 
  -3  13   3    25535.56    26011.22    378.28 o 
  -2  13   3    11515.53    11330.91    245.00 o 
  -1  13   3    88401.18    92070.28   1135.23 o 
   0  13   3        9.54       13.83     82.81 o 
   1  13   3     3331.18     3537.85    147.93 o 
   2  13   3     2354.58     2289.50    155.94 o 
   3  13   3     3066.40     3190.56    194.22 o 
   4  13   3     2273.75     2475.11    192.61 o 
   5  13   3     1331.50     1266.25    184.67 o 
   6  13   3     2672.89     2505.67    212.04 o 
   7  13   3    39159.97    37357.56    695.12 o 
   8  13   3     3576.75     4363.71    267.01 o 
   9  13   3     3451.21     3515.15    271.19 o 
  10  13   3       20.59      250.78    405.38 o 
  11  13   3     7461.54     7467.67    438.61 o 
  12  13   3       11.65      162.10    354.81 o 
  13  13   3       23.71       75.96    381.02 o 
  14  13   3      842.13     1203.13    454.07 o 
 -14  14   3      105.34      326.43    417.00 o 
 -13  14   3     6273.06     5811.62    474.07 o 
 -12  14   3     2180.05     2383.83    362.24 o 
 -11  14   3    27831.67    27800.92    624.03 o 
 -10  14   3    46575.60    44277.32    714.08 o 
  -9  14   3     5397.48     5656.41    239.84 o 
  -8  14   3      500.83      394.46    145.14 o 
  -7  14   3     2531.65     2580.34    135.09 o 
  -6  14   3      567.22      628.53    111.83 o 
  -5  14   3    12349.89    11995.97    260.95 o 
  -4  14   3     6204.97     6171.80    203.58 o 
  -3  14   3    12946.27    12472.29    259.84 o 
  -2  14   3   228987.72   242459.16   2476.13 o 
  -1  14   3     1798.73     1781.76    113.35 o 
   0  14   3      262.52      196.43     90.47 o 
   1  14   3      453.86      368.51    101.64 o 
   2  14   3     1322.33     1587.56    152.42 o 
   3  14   3        3.24     -108.30    126.97 o 
   4  14   3    15301.57    14371.28    384.64 o 
   5  14   3      612.51      605.84    187.50 o 
   6  14   3    51234.49    48076.42    836.48 o 
   7  14   3    14714.00    14670.97    430.48 o 
   8  14   3    57150.92    54774.34    947.32 o 
   9  14   3      848.02      767.57    250.37 o 
  10  14   3      228.60      496.06    327.47 o 
  11  14   3       46.58      305.04    342.42 o 
  12  14   3        3.07      -25.93    369.06 o 
  13  14   3     2876.13     2847.10    496.98 o 
 -14  15   3       37.20     -367.15    423.25 o 
 -13  15   3     7601.92     7097.16    504.38 o 
 -12  15   3     5004.73     5548.12    351.05 o 
 -11  15   3     6982.38     6553.99    291.88 o 
 -10  15   3    35345.47    35023.54    630.58 o 
  -9  15   3      974.22     1161.69    247.33 o 
  -8  15   3    20770.59    20228.99    421.66 o 
  -7  15   3    24712.51    24423.08    356.78 o 
  -6  15   3       16.96      -60.72    134.05 o 
  -5  15   3    26738.55    26399.37    407.60 o 
  -4  15   3     2303.45     2216.07    150.14 o 
  -3  15   3    10534.42    11122.32    255.34 o 
  -2  15   3     2397.06     2637.19    130.05 o 
  -1  15   3   125471.56   129935.69   1467.65 o 
   0  15   3     1015.80      915.99    106.56 o 
   1  15   3    15504.98    15566.95    267.93 o 
   2  15   3     1048.54     1051.43    155.73 o 
   3  15   3    66490.53    68404.47   1241.19 o 
   4  15   3     3125.68     3269.70    224.53 o 
   5  15   3    72230.08    72045.25   1170.93 o 
   6  15   3     7440.13     7138.63    307.55 o 
   7  15   3    12643.39    12489.70    410.77 o 
   8  15   3    23221.80    22734.73    536.44 o 
   9  15   3     6962.40     7339.02    338.70 o 
  10  15   3      364.51      624.00    272.87 o 
  11  15   3     4407.07     4719.53    844.99 o 
  12  15   3     3121.95     3176.36    426.63 o 
  13  15   3       13.82      -58.30    477.34 o 
 -14  16   3      630.46     1171.87    582.22 o 
 -13  16   3     5051.76     5901.99    493.75 o 
 -12  16   3     6185.44     6072.75    469.42 o 
 -11  16   3     6187.49     6257.37    297.71 o 
 -10  16   3     8670.59     8165.74    407.33 o 
  -9  16   3    15173.65    14861.24    386.25 o 
  -8  16   3    55989.37    54011.32    819.64 o 
  -7  16   3     9248.71     9345.87    274.48 o 
  -6  16   3    10314.66    10168.42    271.85 o 
  -5  16   3     7067.85     6920.78    215.76 o 
  -4  16   3    26562.25    27143.21    440.25 o 
  -3  16   3     4828.00     4907.12    262.84 o 
  -2  16   3    32099.80    31980.52    448.22 o 
  -1  16   3       32.92       76.43    108.55 o 
   0  16   3    10343.90     9678.07    241.00 o 
   1  16   3      968.43      808.10    113.74 o 
   2  16   3    13271.53    13278.22    336.60 o 
   3  16   3    15848.97    15617.92    512.45 o 
   4  16   3    78673.63    78132.48   1534.95 o 
   5  16   3    18175.89    18196.49    466.22 o 
   6  16   3    17146.08    16524.71    448.51 o 
   7  16   3    18492.71    17278.53    468.95 o 
   8  16   3     1830.42     1887.19    263.05 o 
   9  16   3      212.54      323.25    262.62 o 
  10  16   3     8152.01     7976.66    371.99 o 
  11  16   3    14967.70    14373.10    626.40 o 
  12  16   3     2549.62     2335.88    422.32 o 
  13  16   3      168.41     -266.41    417.73 o 
 -14  17   3      660.20      995.99    495.66 o 
 -13  17   3     1889.27     1906.69    431.10 o 
 -12  17   3      865.45     2296.41    812.72 o 
 -11  17   3     8606.74     8190.16    337.35 o 
 -10  17   3     3631.81     4024.80    261.58 o 
  -9  17   3       35.10      -52.90    208.40 o 
  -8  17   3     3038.19     3311.04    232.43 o 
  -7  17   3    47158.60    45611.49    721.23 o 
  -6  17   3     9677.77     9228.93    256.95 o 
  -5  17   3      926.36      929.10    144.44 o 
  -4  17   3      310.63      214.87    145.28 o 
  -3  17   3     6728.29     8913.78    494.07 o 
  -2  17   3     4355.63     4392.34    173.65 o 
  -1  17   3      234.66      242.58    161.67 o 
   0  17   3     1184.90      954.56    147.56 o 
   1  17   3     2701.43     2891.27    156.56 o 
   2  17   3      759.13      736.90    188.10 o 
   3  17   3    16956.33    17337.12    461.42 o 
   4  17   3      718.86      575.82    217.17 o 
   5  17   3    29372.00    28928.59    606.32 o 
   6  17   3     2556.94     2271.82    252.92 o 
   7  17   3     3887.69     3998.28    287.85 o 
   8  17   3       20.40      331.98    256.74 o 
   9  17   3      315.67      180.00    295.53 o 
  10  17   3     2640.39     2686.03    317.04 o 
  11  17   3     2199.18     2674.23    613.65 o 
  12  17   3       24.45      213.86    407.95 o 
  13  17   3      130.46      -53.64    434.46 o 
 -13  18   3     1559.10     1357.87    440.69 o 
 -12  18   3    10380.95     9335.74    530.83 o 
 -11  18   3     8760.28     7845.45    345.69 o 
 -10  18   3    14307.37    15096.45    535.70 o 
  -9  18   3    14497.28    15055.00    408.24 o 
  -8  18   3     7147.96     7353.78    285.14 o 
  -7  18   3    13235.88    12961.02    553.06 o 
  -6  18   3    11180.55    11066.41    372.76 o 
  -5  18   3     6304.76     5798.51    197.39 o 
  -4  18   3     1019.21      897.66    170.97 o 
  -3  18   3     7629.86     7552.30    239.80 o 
  -2  18   3    40517.67    40912.91    553.02 o 
  -1  18   3      478.66      285.07    134.62 o 
   0  18   3     2805.01     2954.00    153.48 o 
   1  18   3       21.47     -219.12    190.39 o 
   2  18   3     3969.46     4163.74    222.92 o 
   3  18   3      267.41      138.25    212.74 o 
   4  18   3     3454.81     3224.88    260.42 o 
   5  18   3      697.05      679.24    234.03 o 
   6  18   3     5266.99     4819.45    295.13 o 
   7  18   3     1654.34     1742.76    268.98 o 
   8  18   3    24135.69    22602.89    565.91 o 
   9  18   3     6598.31     6277.50    351.75 o 
  10  18   3     5404.90     5503.90    366.16 o 
  11  18   3     3518.71     4272.08    630.91 o 
  12  18   3       29.81     -215.98    416.42 o 
 -13  19   3     8619.80     8233.71    564.69 o 
 -12  19   3    16180.79    14913.83    662.14 o 
 -11  19   3     3159.52     2737.35    288.47 o 
 -10  19   3    23953.25    22599.24    513.34 o 
  -9  19   3    11835.68    11598.19    386.85 o 
  -8  19   3    10126.82     9997.68    355.78 o 
  -7  19   3    14840.11    17496.76   1121.21 o 
  -6  19   3     2550.39     2609.50    226.89 o 
  -5  19   3    11830.27    10729.70    321.64 o 
  -4  19   3     4894.68     4575.00    260.35 o 
  -3  19   3     4702.04     5105.77    196.54 o 
  -2  19   3      329.02      358.56    141.60 o 
  -1  19   3    11718.28    11700.01    301.37 o 
   0  19   3      574.41      487.48    136.07 o 
   1  19   3     6047.42     6259.81    322.79 o 
   2  19   3    15169.29    15521.63    630.22 o 
   3  19   3     1900.21     2204.38    301.10 o 
   4  19   3     8749.19     8918.43    363.22 o 
   5  19   3    30815.48    31065.91    739.72 o 
   6  19   3    23579.29    23264.88    567.28 o 
   7  19   3    20660.61    19406.00    523.47 o 
   8  19   3    18877.48    19369.27    545.44 o 
   9  19   3    32096.92    30832.35    728.49 o 
  10  19   3     1126.56     1320.56    325.67 o 
  11  19   3     7929.53     7766.29    488.23 o 
  12  19   3     3160.29     2905.68    464.87 o 
 -13  20   3    14672.93    14849.53    720.38 o 
 -12  20   3     1889.89     1871.93    434.90 o 
 -11  20   3    16900.10    16845.01    480.96 o 
 -10  20   3    43781.29    41780.78    732.53 o 
  -9  20   3     2915.87     3052.58    271.52 o 
  -8  20   3    32328.68    31076.99    592.72 o 
  -7  20   3     5192.85     5204.00    276.88 o 
  -6  20   3    29056.01    28451.32    546.67 o 
  -5  20   3     3356.87     3706.79    239.95 o 
  -4  20   3    64463.84    64152.51    871.94 o 
  -3  20   3     3667.40     3731.31    192.08 o 
  -2  20   3     7494.17     7602.17    236.19 o 
  -1  20   3     7749.46     7085.12    237.97 o 
   0  20   3    13240.52    13685.74    612.29 o 
   1  20   3     1712.35     1944.09    216.60 o 
   2  20   3    58884.77    58257.07   1533.56 o 
   3  20   3     2533.76     2085.26    267.10 o 
   4  20   3      459.14       -2.22    246.25 o 
   5  20   3       16.62     -215.22    247.50 o 
   6  20   3    46034.83    44526.22    845.46 o 
   7  20   3     2373.81     2272.69    301.42 o 
   8  20   3    24711.95    23479.15    597.76 o 
   9  20   3     3559.82     3670.11    347.92 o 
  10  20   3    24729.17    23599.10    633.14 o 
  11  20   3     6246.72     5748.69    411.43 o 
  12  20   3       14.95      222.65    449.34 o 
 -12  21   3     4630.33     4400.49    508.58 o 
 -11  21   3    10935.15    10708.38    408.62 o 
 -10  21   3    27883.23    27038.78    578.85 o 
  -9  21   3     1462.00     1011.18    259.29 o 
  -8  21   3     4256.20     4421.32    308.36 o 
  -7  21   3      511.74      851.81    242.89 o 
  -6  21   3    18074.87    18411.63    456.31 o 
  -5  21   3     5749.93     6158.04    365.01 o 
  -4  21   3     4142.60     4005.72    205.49 o 
  -3  21   3     1798.03     1816.50    181.46 o 
  -2  21   3      211.98      -56.98    156.17 o 
  -1  21   3    18300.78    18397.12    428.09 o 
   0  21   3        8.52     -255.22    224.64 o 
   1  21   3    10341.59    11381.10   1299.14 o 
   2  21   3      557.98     1214.22    506.69 o 
   3  21   3     1623.67     1512.81    267.63 o 
   4  21   3      387.48      166.26    261.99 o 
   5  21   3      248.50      -13.11    265.65 o 
   6  21   3      897.47      873.58    282.54 o 
   7  21   3     8004.07     7921.16    411.04 o 
   8  21   3    23790.68    23376.17    615.37 o 
   9  21   3    14279.17    13110.57    502.66 o 
  10  21   3    11354.03    12302.46    926.60 o 
  11  21   3      469.74      336.72    361.17 o 
 -12  22   3     1125.85      613.47    451.15 o 
 -11  22   3     9321.71     9248.15    400.51 o 
 -10  22   3     2257.02     2095.62    289.65 o 
  -9  22   3     1522.30     1331.98    296.77 o 
  -8  22   3     2151.27     2532.01    279.50 o 
  -7  22   3     4417.15     4259.19    289.67 o 
  -6  22   3    13386.45    12741.90    415.57 o 
  -5  22   3      595.87      684.72    228.53 o 
  -4  22   3     4135.49     4675.64    244.12 o 
  -3  22   3        2.62     -176.94    168.40 o 
  -2  22   3    15581.06    14932.21    501.11 o 
  -1  22   3     3529.15     2965.57    242.30 o 
   0  22   3     5165.01     5025.74    263.84 o 
   1  22   3     1155.89      542.29    294.08 o 
   2  22   3        9.32     -375.92    250.62 o 
   3  22   3       35.69       38.42    264.95 o 
   4  22   3    16818.98    17000.83    616.81 o 
   5  22   3      248.42      505.67    280.28 o 
   6  22   3     2533.56     2288.57    309.02 o 
   7  22   3        4.93       11.93    297.33 o 
   8  22   3    18600.15    17561.91    562.69 o 
   9  22   3     7727.43     7588.48    420.73 o 
  10  22   3      357.88      -10.29    346.71 o 
  11  22   3       35.35      147.32    386.02 o 
 -11  23   3     1453.48     1260.47    360.57 o 
 -10  23   3        5.36      -48.70    286.70 o 
  -9  23   3      341.67      132.66    275.38 o 
  -8  23   3    10160.52    10215.94    386.34 o 
  -7  23   3    16558.12    16468.16    475.33 o 
  -6  23   3     1348.54     1433.15    263.34 o 
  -5  23   3     1558.05     1412.10    248.40 o 
  -4  23   3      101.87       53.90    211.80 o 
  -3  23   3     8206.33     8360.63    276.26 o 
  -2  23   3     1177.91      957.30    256.00 o 
  -1  23   3       37.28     -287.05    199.91 o 
   0  23   3       61.21      -85.40    220.68 o 
   1  23   3    16244.48    16300.92    573.74 o 
   2  23   3      983.24      445.83    266.67 o 
   3  23   3    41424.87    42024.30   1049.36 o 
   4  23   3      388.61      491.28    283.77 o 
   5  23   3    41123.15    40981.72    829.32 o 
   6  23   3       29.72     -169.94    297.90 o 
   7  23   3     3207.45     2625.49    341.03 o 
   8  23   3        2.30       32.60    328.61 o 
   9  23   3      242.09      102.73    341.15 o 
  10  23   3     1080.73     1100.65    370.96 o 
 -11  24   3       41.27      -77.32    436.19 o 
 -10  24   3     2581.14     2168.58    323.64 o 
  -9  24   3      165.25      201.78    336.54 o 
  -8  24   3     9090.42     8687.42    423.50 o 
  -7  24   3     1687.96     1378.15    284.93 o 
  -6  24   3      164.14       71.63    258.27 o 
  -5  24   3     4010.76     4285.43    269.37 o 
  -4  24   3     9748.30    10309.02    349.39 o 
  -3  24   3     1208.63     1397.37    232.83 o 
  -2  24   3     4135.55     4067.92    475.47 o 
  -1  24   3     1509.85     1681.64    342.66 o 
   0  24   3     7530.06     7429.54    311.86 o 
   1  24   3      529.55       26.62    313.38 o 
   2  24   3        1.26     -400.15    266.76 o 
   3  24   3     4530.80     4586.14    335.29 o 
   4  24   3      166.01     -120.15    292.39 o 
   5  24   3     1250.49      888.78    314.80 o 
   6  24   3     3825.56     3635.05    438.30 o 
   7  24   3     3374.33     2875.96    360.32 o 
   8  24   3     7107.18     6718.52    424.16 o 
   9  24   3      310.39       60.74    361.68 o 
  10  24   3        8.85      228.07    383.56 o 
 -10  25   3     3272.06     3201.24    348.90 o 
  -9  25   3       60.86      286.60    361.99 o 
  -8  25   3     1460.62      936.01    298.16 o 
  -7  25   3       10.68     -223.18    276.15 o 
  -6  25   3     5498.23     5380.12    330.41 o 
  -5  25   3    16923.06    16776.23    443.18 o 
  -4  25   3      272.93      223.85    229.26 o 
  -3  25   3    59723.96    60208.80    937.52 o 
  -2  25   3     8498.88     9352.82    466.84 o 
  -1  25   3   101968.78   103879.10   1438.54 o 
   0  25   3      565.56      412.90    275.70 o 
   1  25   3     2953.85     1936.31    353.54 o 
   2  25   3      941.35      831.74    289.71 o 
   3  25   3      887.68      456.81    297.67 o 
   4  25   3     6334.78     6465.25    379.75 o 
   5  25   3       36.47     -181.71    306.79 o 
   6  25   3     6788.85     7114.03    414.98 o 
   7  25   3    11591.16    10814.57    488.83 o 
   8  25   3    10079.81    10014.56    481.23 o 
   9  25   3     2012.37     1300.53    387.59 o 
 -10  26   3     9107.25     9461.41    444.07 o 
  -9  26   3     1806.95     1599.26    329.26 o 
  -8  26   3      846.16      876.97    310.87 o 
  -7  26   3      113.29     -187.89    286.28 o 
  -6  26   3      753.03      608.20    263.43 o 
  -5  26   3      323.08      229.55    255.22 o 
  -4  26   3     4056.99     3925.90    357.05 o 
  -3  26   3     4788.66     5189.04    355.47 o 
  -2  26   3    68497.04    68612.74   1159.53 o 
  -1  26   3        4.15     1176.97    302.96 o 
   0  26   3    26287.77    25558.55    678.08 o 
   1  26   3     1185.82     1042.40    368.41 o 
   2  26   3      769.09      738.90    344.45 o 
   3  26   3     1909.60     1668.50    327.63 o 
   4  26   3     1935.13     1698.16    336.32 o 
   5  26   3        6.69     -486.17    324.11 o 
   6  26   3     7326.08     7863.85    441.72 o 
   7  26   3     1439.65     1663.85    369.35 o 
   8  26   3     3553.73     3017.38    489.30 o 
   9  26   3     1039.86      243.74    388.25 o 
  -9  27   3     2875.06     2891.73    352.21 o 
  -8  27   3     2847.20     2569.51    346.49 o 
  -7  27   3       39.17       48.40    296.54 o 
  -6  27   3     7642.16     7302.91    346.59 o 
  -5  27   3    18122.06    18583.40    580.48 o 
  -4  27   3      112.17      232.21    497.62 o 
  -3  27   3     4000.19     4480.80    383.38 o 
  -2  27   3       96.14     1005.76    269.23 o 
  -1  27   3     3512.57     3847.37    407.30 o 
   0  27   3      846.84     1371.20    372.18 o 
   1  27   3    15168.05    15380.34    514.43 o 
   2  27   3       39.21       18.82    353.03 o 
   3  27   3        4.43       41.88    310.62 o 
   4  27   3     2940.63     2938.10    364.85 o 
   5  27   3      777.53      459.21    351.47 o 
   6  27   3       72.25     -165.14    354.90 o 
   7  27   3     3458.71     2815.12    665.10 o 
   8  27   3      337.41      163.32    410.35 o 
  -8  28   3     6210.30     6347.24    445.95 o 
  -7  28   3      628.54      517.66    292.72 o 
  -6  28   3     1166.24     1756.63    382.38 o 
  -5  28   3      523.20      562.03    347.70 o 
  -4  28   3     8140.79     8123.32    424.76 o 
  -3  28   3       31.27      168.44    370.00 o 
  -2  28   3      233.23      606.71    283.72 o 
  -1  28   3     2543.28     3142.11    403.52 o 
   0  28   3      630.29     1394.15    375.94 o 
   1  28   3       64.61      807.81    383.35 o 
   2  28   3     2102.80     1455.73    381.93 o 
   3  28   3     5387.21     5357.08    428.34 o 
   4  28   3     6432.15     7294.64    432.93 o 
   5  28   3     1776.73     1852.36    421.76 o 
   6  28   3      381.23     -340.86    366.06 o 
   7  28   3     2356.20     2073.66    431.90 o 
  -7  29   3       28.10      134.40    387.00 o 
  -6  29   3     2066.72     2346.63    387.29 o 
  -5  29   3     3050.68     3525.07    400.16 o 
  -4  29   3      202.75      715.69    347.78 o 
  -3  29   3     2460.04     2734.24    438.30 o 
  -2  29   3     1045.90     1413.27    348.45 o 
  -1  29   3    34964.73    35537.06    874.94 o 
   0  29   3     1449.68     1907.34    408.06 o 
   1  29   3     2438.42     2970.67    422.11 o 
   2  29   3     3153.67     3642.44    373.94 o 
   3  29   3     5446.97     6118.26    527.38 o 
   4  29   3       28.25      -47.32    348.48 o 
   5  29   3      566.37      109.74    418.55 o 
   6  29   3       42.96      -30.24    378.89 o 
  -6  30   3      178.10      808.48    383.01 o 
  -5  30   3      403.63      559.41    367.25 o 
  -4  30   3    15727.21    16912.16    584.57 o 
  -3  30   3     1566.96     1509.97    436.19 o 
  -2  30   3    20051.09    19030.59    682.42 o 
  -1  30   3     3119.84     4461.82    452.74 o 
   0  30   3     8125.95     8288.97    495.26 o 
   1  30   3      293.67      355.17    399.28 o 
   2  30   3     2629.11     3182.32    448.02 o 
   3  30   3      301.87      851.16    724.79 o 
   4  30   3      297.41     -530.01    353.34 o 
   5  30   3     2842.68     2858.44    543.62 o 
  -5  31   3        7.27      815.12    380.15 o 
  -4  31   3     3097.12     3781.89    397.97 o 
  -3  31   3    15875.21    16340.48    825.53 o 
  -2  31   3       62.29       90.46    411.63 o 
  -1  31   3    10735.46    10905.67    630.99 o 
   0  31   3       14.65      861.97    409.45 o 
   1  31   3     5438.44     5535.09    472.23 o 
   2  31   3      678.34      733.98    431.77 o 
   3  31   3     2000.20     2442.07    460.28 o 
   4  31   3      144.74      111.67    435.33 o 
  -3  32   3     1746.31     2511.31    579.14 o 
  -2  32   3     8327.00     8628.35    635.52 o 
  -1  32   3       21.97      671.37    421.63 o 
   0  32   3    27540.49    26368.82    795.31 o 
   1  32   3       18.35      461.00    433.28 o 
   2  32   3       68.85      155.90    435.79 o 
 -16   0   4     7081.08     8290.03    923.30 o 
 -15   0   4     3088.06     2179.14    711.05 o 
 -14   0   4    25029.67    28134.94    879.30 o 
 -13   0   4    67692.92    70605.30   1690.70 o 
 -12   0   4     3602.08     4024.29    318.45 o 
 -11   0   4    25217.39    24691.67    683.46 o 
 -10   0   4     7199.82     7002.08    358.40 o 
  -9   0   4    89210.14    91201.51   1881.37 o 
  -8   0   4      997.48     1367.30    268.32 o 
  -7   0   4     1183.24      736.15    137.53 o 
  -6   0   4    93410.86    97453.86   1532.25 o 
  -5   0   4    16046.61    15295.25    486.07 o 
  -4   0   4    90642.88    90465.78   1655.79 o 
  -3   0   4    57180.61    53122.43   1088.81 o 
  -2   0   4   133635.06   137475.77   2458.93 o 
  -1   0   4     2783.77     2424.98    106.37 o 
   0   0   4   350551.03   375305.94   8126.28 o 
   1   0   4    30303.38    33560.22   2438.03 o 
   2   0   4   137759.55   139696.14   3160.31 o 
   3   0   4    21163.43    19336.16    595.82 o 
   4   0   4    47585.70    44350.15   1080.43 o 
   5   0   4    48598.11    49574.61   3463.97 o 
   6   0   4   268410.00   255419.38   4407.23 o 
   7   0   4    67629.07    66274.12   1248.01 o 
   8   0   4      184.87      152.41    206.00 o 
   9   0   4    60990.13    59018.02   1156.27 o 
  10   0   4    12730.17    12381.09   1420.13 o 
  11   0   4    62589.97    60047.36   1201.18 o 
  12   0   4       86.85      187.59    299.63 o 
  13   0   4     2569.99     3430.64    691.99 o 
  14   0   4     1974.74     2030.06    676.18 o 
  15   0   4       75.21      268.85    662.54 o 
 -16   1   4    24402.91    24585.18   1298.29 o 
 -15   1   4       61.99      389.88    424.35 o 
 -14   1   4    49832.83    51316.29    902.93 o 
 -13   1   4    16918.71    18830.91    549.41 o 
 -12   1   4     6339.52     6620.94    267.91 o 
 -11   1   4    14437.98    13966.86    366.51 o 
 -10   1   4     6957.53     7433.03    268.60 o 
  -9   1   4    22556.82    20686.83    367.69 o 
  -8   1   4     5804.52     5511.34    230.08 o 
  -7   1   4    43667.97    44320.72    585.50 o 
  -6   1   4      201.60      210.72    116.24 o 
  -5   1   4      328.55      247.75     69.82 o 
  -4   1   4       36.14     -123.09     82.06 o 
  -3   1   4     5010.73     5421.20    184.44 o 
  -2   1   4     3411.54     3318.77    116.03 o 
  -1   1   4     9119.89     9741.78    140.45 o 
   0   1   4     1054.71     1140.44     82.15 o 
   1   1   4    38585.75    42132.30    541.79 o 
   2   1   4    16043.45    14805.93    278.25 o 
   3   1   4    56363.08    54219.85    794.02 o 
   4   1   4     1879.17     1991.28    150.03 o 
   5   1   4   292727.06   280761.34   3761.25 o 
   6   1   4       20.95     2053.30    373.97 o 
   7   1   4    34169.88    32364.18    542.64 o 
   8   1   4     2541.60     2568.30    161.96 o 
   9   1   4    20037.99    18628.68    475.61 o 
  10   1   4     1648.90     1572.38    297.28 o 
  11   1   4    13151.62    12883.70    421.07 o 
  12   1   4     3336.78     3521.07    236.38 o 
  13   1   4     1720.72     2013.50    301.92 o 
  14   1   4     7822.76     8516.19    559.30 o 
  15   1   4     1547.19     3005.72    517.59 o 
 -16   2   4        9.26     -330.99    516.54 o 
 -15   2   4    20329.70    20651.75    846.33 o 
 -14   2   4      952.28     1933.97    496.37 o 
 -13   2   4     1836.75     2722.52    305.76 o 
 -12   2   4     1492.45     1651.96    182.88 o 
 -11   2   4     4931.72     5854.60    250.14 o 
 -10   2   4     1195.98     1028.38    195.84 o 
  -9   2   4     3355.54     3286.31    232.50 o 
  -8   2   4     6766.09     6504.61    282.42 o 
  -7   2   4    17826.49    17594.13    302.71 o 
  -6   2   4    30871.90    31239.57    429.08 o 
  -5   2   4     6668.40     5974.55    199.15 o 
  -4   2   4     5954.23     6285.70    210.50 o 
  -3   2   4    31209.59    30465.42    388.28 o 
  -2   2   4    21741.08    24035.08    341.56 o 
  -1   2   4     3850.79     3925.21    100.18 o 
   0   2   4   183028.30   194971.69   2300.45 o 
   1   2   4        3.46      -14.94     66.49 o 
   2   2   4    13455.10    13624.36    285.51 o 
   3   2   4    10076.82     9202.30    306.80 o 
   4   2   4   154379.64   144469.27   1968.95 o 
   5   2   4    17902.48    19701.83    421.92 o 
   6   2   4      442.49      689.14    144.99 o 
   7   2   4     4554.14     5361.92    299.94 o 
   8   2   4     3073.42     3152.64    182.71 o 
   9   2   4     1254.70     1017.40    356.65 o 
  10   2   4    11673.42    10939.64    364.70 o 
  11   2   4     6905.72     6803.96    271.08 o 
  12   2   4     8600.68     9157.92    389.70 o 
  13   2   4     5312.41     5563.34    346.84 o 
  14   2   4      519.61      712.79    328.64 o 
  15   2   4     3246.72     3568.03    512.39 o 
 -16   3   4      134.59     -609.63    670.87 o 
 -15   3   4     3827.55     4515.17   1263.99 o 
 -14   3   4      384.89      563.41    462.66 o 
 -13   3   4    10409.51    10541.36    465.59 o 
 -12   3   4     1495.12     1743.54    221.66 o 
 -11   3   4    25964.93    24485.07    552.11 o 
 -10   3   4     3632.38     3592.03    313.44 o 
  -9   3   4      617.02      144.28    147.71 o 
  -8   3   4    18912.54    19488.44    448.46 o 
  -7   3   4     1911.49     2136.21    205.13 o 
  -6   3   4       92.86     -104.99    116.88 o 
  -5   3   4     5697.75     5923.69    178.07 o 
  -4   3   4     5462.89     5321.00    145.04 o 
  -3   3   4     2961.56     3510.34    107.81 o 
  -2   3   4    14344.66    13864.99    190.09 o 
  -1   3   4   258830.53   271927.16   2874.31 o 
   0   3   4     2661.06     2771.56    120.17 o 
   1   3   4    51622.32    54917.44    632.23 o 
   2   3   4     8027.10     6951.54    251.66 o 
   3   3   4    27198.55    27188.02    569.50 o 
   4   3   4       25.78       72.38    208.50 o 
   5   3   4    12160.71    11206.00    704.78 o 
   6   3   4     6972.18     6556.98    327.34 o 
   7   3   4    10864.47    10501.17    418.63 o 
   8   3   4      253.25      131.98    149.76 o 
   9   3   4      722.93      374.10    248.48 o 
  10   3   4    15252.36    14768.84    525.99 o 
  11   3   4    16627.17    15382.40    381.15 o 
  12   3   4     3712.14     4033.96    309.70 o 
  13   3   4     1360.28     1988.68    306.66 o 
  14   3   4     8361.44     7332.52    396.47 o 
  15   3   4     5033.24     5574.34    544.06 o 
 -16   4   4     1329.25     2066.29   1082.49 o 
 -15   4   4      951.92     1057.92    796.25 o 
 -14   4   4     2648.44     3124.60    373.55 o 
 -13   4   4     8102.22     9454.63    660.67 o 
 -12   4   4     6160.58     6829.00    616.66 o 
 -11   4   4    15082.62    16202.25    426.28 o 
 -10   4   4        6.19      -56.36    162.73 o 
  -9   4   4    11531.07    11314.66    281.51 o 
  -8   4   4    29045.01    28808.64    442.82 o 
  -7   4   4     7923.67     8589.39    311.76 o 
  -6   4   4      169.53      216.50     96.00 o 
  -5   4   4    39833.62    39044.24    508.24 o 
  -4   4   4   101490.48   103827.77   1124.14 o 
  -3   4   4     1076.32     1265.20     61.38 o 
  -2   4   4       71.11      176.30     56.21 o 
  -1   4   4      349.65      371.88     67.10 o 
   0   4   4   105305.84   113122.23   1260.00 o 
   1   4   4    27496.08    26801.94    365.21 o 
   2   4   4   104858.95   107561.28   1312.77 o 
   3   4   4        5.74       97.63    148.08 o 
   4   4   4    34140.27    31339.10    833.65 o 
   5   4   4    28077.13    25734.36    564.92 o 
   6   4   4     3775.87     3902.74    173.92 o 
   7   4   4      232.20      227.16    200.10 o 
   8   4   4     3001.91     2979.88    183.78 o 
   9   4   4      393.06      341.91    170.96 o 
  10   4   4       60.65      279.50    220.94 o 
  11   4   4     1166.87     1451.16    290.50 o 
  12   4   4      350.36      710.89    278.93 o 
  13   4   4     2093.32     2842.38    320.24 o 
  14   4   4       66.92     1229.53    333.74 o 
 -16   5   4    13334.32     9072.84    907.13 o 
 -15   5   4     2446.89     3298.08    420.22 o 
 -14   5   4    14760.18    16184.97    795.91 o 
 -13   5   4     2635.90     3193.12    454.15 o 
 -12   5   4     6076.19     6319.88    326.44 o 
 -11   5   4    18359.27    18066.08    385.36 o 
 -10   5   4     1642.61     1713.04    163.02 o 
  -9   5   4      910.76      866.20    140.10 o 
  -8   5   4     5723.48     5677.92    212.65 o 
  -7   5   4   109060.76   111601.95   1441.34 o 
  -6   5   4     8041.66     7981.29    195.50 o 
  -5   5   4    66562.76    66181.52    741.32 o 
  -4   5   4     4671.83     4730.03    203.95 o 
  -3   5   4      483.68      660.84     76.44 o 
  -2   5   4      355.90      351.73     70.01 o 
  -1   5   4     4621.85     4988.95    130.22 o 
   0   5   4      679.91      606.02     78.15 o 
   1   5   4    19015.86    19310.00    281.48 o 
   2   5   4     6560.57     5749.72    124.75 o 
   3   5   4    51530.67    49895.73    617.15 o 
   4   5   4     5553.84     5271.22    128.28 o 
   5   5   4    35690.95    38853.58   2148.40 o 
   6   5   4     5331.07     4941.15    201.49 o 
   7   5   4    13134.61    12835.91    317.32 o 
   8   5   4      408.60      363.42    151.65 o 
   9   5   4     3310.87     3271.96    200.44 o 
  10   5   4      184.21      535.49    284.62 o 
  11   5   4     6924.77     6912.70    380.90 o 
  12   5   4     7867.75     9645.54    421.59 o 
  13   5   4    13272.60    13467.68    496.28 o 
  14   5   4    19207.69    20454.42    615.79 o 
 -16   6   4     4485.81     5497.53   1072.89 o 
 -15   6   4     6170.94     6744.98    628.54 o 
 -14   6   4     6420.19     6770.19    434.79 o 
 -13   6   4     7250.48     7409.27    520.45 o 
 -12   6   4     5840.19     5852.51    283.02 o 
 -11   6   4    16884.52    16824.61    336.87 o 
 -10   6   4     3470.58     3729.81    171.96 o 
  -9   6   4     6180.54     6493.20    226.66 o 
  -8   6   4     7288.45     6806.21    216.23 o 
  -7   6   4    32300.92    32363.24    474.52 o 
  -6   6   4   133116.16   135895.77   1526.19 o 
  -5   6   4     4342.37     4016.87    117.93 o 
  -4   6   4    51995.51    58787.80   5365.35 o 
  -3   6   4    14926.71    13949.23    199.03 o 
  -2   6   4    93436.13    97850.79   1656.11 o 
  -1   6   4     5224.13     5163.66    143.18 o 
   0   6   4     2738.84     3445.92    101.99 o 
   1   6   4      422.08      395.28     66.99 o 
   2   6   4   149285.11   151341.94   1712.76 o 
   3   6   4       86.57       43.51     72.10 o 
   4   6   4     8872.54     8247.42    161.12 o 
   5   6   4     5149.32     4942.26    131.70 o 
   6   6   4     8003.78     8215.78    240.23 o 
   7   6   4    15240.15    14906.59    362.59 o 
   8   6   4      365.66      106.00    137.75 o 
   9   6   4      302.33      640.50    170.84 o 
  10   6   4     3087.31     2871.39    301.94 o 
  11   6   4    20583.44    20360.61    614.13 o 
  12   6   4    43500.68    42419.69    974.91 o 
  13   6   4     4832.19     5369.76    361.77 o 
  14   6   4     4665.77     5439.96    394.48 o 
 -16   7   4     2507.18     3362.83   1948.69 o 
 -15   7   4       32.38      386.22   1045.35 o 
 -14   7   4     8835.52     9405.96    477.08 o 
 -13   7   4      122.64      414.21    334.14 o 
 -12   7   4      486.09      927.26    307.87 o 
 -11   7   4      187.14      174.15    155.24 o 
 -10   7   4     3923.15     4151.55    191.96 o 
  -9   7   4     1050.64     1058.29    131.93 o 
  -8   7   4      111.61      126.24    120.71 o 
  -7   7   4    43140.16    43094.56    539.87 o 
  -6   7   4    78384.99    77602.84    899.00 o 
  -5   7   4    92861.23    94305.82   1073.87 o 
  -4   7   4     9336.24     8955.92    175.87 o 
  -3   7   4     4908.79     4352.22    121.81 o 
  -2   7   4     1909.40     1953.74    170.86 o 
  -1   7   4    35254.89    36735.40    481.41 o 
   0   7   4        2.36      -16.50     70.95 o 
   1   7   4    15284.55    16500.46    247.76 o 
   2   7   4      521.87      529.37     63.59 o 
   3   7   4   103609.30   103610.62   1111.02 o 
   4   7   4     9553.56     8979.46    220.08 o 
   5   7   4    12852.85    12955.90    247.31 o 
   6   7   4      128.64      266.13    112.75 o 
   7   7   4     4623.55     4360.70    191.02 o 
   8   7   4     1097.14      807.39    151.66 o 
   9   7   4     1825.59     1809.48    307.76 o 
  10   7   4     1208.78     1484.12    283.18 o 
  11   7   4    28566.31    26919.78    717.71 o 
  12   7   4    15026.81    15588.61    586.18 o 
  13   7   4     7141.99     7274.13    518.30 o 
  14   7   4     4093.37     4547.18    384.16 o 
 -16   8   4     3583.92     4064.16   1070.62 o 
 -15   8   4     6730.49     7352.72   1544.15 o 
 -14   8   4      483.79      717.66    376.27 o 
 -13   8   4      728.49      938.23    340.28 o 
 -12   8   4    13430.71    12976.99    538.26 o 
 -11   8   4    12166.68    12572.84    312.12 o 
 -10   8   4     2410.16     2503.23    203.41 o 
  -9   8   4       14.72      142.68    183.14 o 
  -8   8   4    29966.74    29022.12    453.38 o 
  -7   8   4       56.51      421.46    123.96 o 
  -6   8   4    21981.39    22596.22    324.39 o 
  -5   8   4     8056.80     7999.98    179.58 o 
  -4   8   4    16430.52    17744.82    282.00 o 
  -3   8   4     1000.13     1098.73     78.44 o 
  -2   8   4    19709.89    21197.47    339.55 o 
  -1   8   4      910.46      962.16     94.12 o 
   0   8   4     5391.06     6537.84    308.16 o 
   1   8   4     5730.62     5562.36    174.21 o 
   2   8   4    34472.08    34834.36    412.66 o 
   3   8   4     3172.29     3053.34    163.87 o 
   4   8   4     2616.03     2427.83    161.45 o 
   5   8   4      350.05      354.68    110.36 o 
   6   8   4    18491.61    17291.22    394.63 o 
   7   8   4     8850.38     8479.46    352.18 o 
   8   8   4     6265.20     6054.53    415.54 o 
   9   8   4     1866.58     1694.94    272.28 o 
  10   8   4    12063.58    11749.04    568.23 o 
  11   8   4      179.66      806.98    272.42 o 
  12   8   4      292.20      890.76    341.69 o 
  13   8   4     2973.34     3340.93    481.81 o 
  14   8   4     1698.99     1915.32    702.54 o 
 -15   9   4     2921.95     2486.18    541.19 o 
 -14   9   4      222.37      285.13    370.81 o 
 -13   9   4       44.03      548.22    345.29 o 
 -12   9   4    17738.79    17634.06    618.12 o 
 -11   9   4    16935.69    17467.87    389.32 o 
 -10   9   4    12843.53    12378.69    292.85 o 
  -9   9   4     2940.34     3106.02    158.83 o 
  -8   9   4    15024.55    15619.04    263.45 o 
  -7   9   4   125770.80   125528.01   1427.53 o 
  -6   9   4    72443.36    71044.37    835.20 o 
  -5   9   4    75182.97    75270.73    877.38 o 
  -4   9   4      496.94      663.08     86.57 o 
  -3   9   4   154650.91   158165.88   1694.43 o 
  -2   9   4    22648.26    22201.08    358.66 o 
  -1   9   4       34.62       93.71    124.00 o 
   0   9   4     3624.53     3522.06    149.83 o 
   1   9   4    75737.42    79409.63   1064.92 o 
   2   9   4    14742.25    13816.05    270.59 o 
   3   9   4    62104.38    61537.20    979.52 o 
   4   9   4     5534.94     5703.73    300.79 o 
   5   9   4     2545.12     2354.66    178.51 o 
   6   9   4    48618.98    46442.83    697.48 o 
   7   9   4    12477.60    13228.83    687.42 o 
   8   9   4       98.35      295.29    408.37 o 
   9   9   4     8005.84     7746.50    411.25 o 
  10   9   4    44964.09    43562.31    963.23 o 
  11   9   4     1788.50     1533.15    711.27 o 
  12   9   4     3854.84     4112.31    456.92 o 
  13   9   4     4565.08     4588.48    425.81 o 
  14   9   4    13151.55    13058.01    623.11 o 
 -15  10   4       45.16      593.17    415.39 o 
 -14  10   4      522.27      580.70    372.07 o 
 -13  10   4      730.95      812.39    361.19 o 
 -12  10   4     1873.15     2045.25    341.74 o 
 -11  10   4     3685.19     4224.77    264.28 o 
 -10  10   4       16.53        4.82    147.70 o 
  -9  10   4     2622.19     2970.22    185.72 o 
  -8  10   4     4210.22     4312.34    145.38 o 
  -7  10   4    24537.84    24780.38    340.16 o 
  -6  10   4    78158.27    77175.82    846.49 o 
  -5  10   4    43167.54    42158.30    525.76 o 
  -4  10   4   113624.92   115005.70   1306.63 o 
  -3  10   4     4223.42     4618.70    138.73 o 
  -2  10   4    27676.89    29607.25    411.27 o 
  -1  10   4     3233.37     3230.01    162.96 o 
   0  10   4      490.04      611.49    123.38 o 
   1  10   4     6485.29     6362.48    202.29 o 
   2  10   4    34852.13    34626.16    518.07 o 
   3  10   4     1349.28     1555.91    156.90 o 
   4  10   4      126.67       99.90    142.66 o 
   5  10   4     6169.62     5916.80    257.84 o 
   6  10   4    23732.48    23758.96    500.52 o 
   7  10   4     1007.15      960.44    196.07 o 
   8  10   4     5362.18     4394.62    313.29 o 
   9  10   4      471.19      495.89    279.33 o 
  10  10   4     1315.35     1972.34    324.50 o 
  11  10   4     5131.07     5759.19    398.54 o 
  12  10   4    20540.82    19887.63    678.27 o 
  13  10   4     5144.18     5255.04    516.30 o 
  14  10   4     1792.83     1050.00    590.49 o 
 -15  11   4      484.87      211.44    429.77 o 
 -14  11   4      613.11     1618.94    483.19 o 
 -13  11   4      147.69      202.95    351.49 o 
 -12  11   4    29973.79    29816.61    786.70 o 
 -11  11   4     1320.30     1386.00    237.38 o 
 -10  11   4      516.49      341.27    211.82 o 
  -9  11   4     5684.54     5515.03    198.68 o 
  -8  11   4     8016.17     8024.73    207.92 o 
  -7  11   4    23971.08    23281.38    328.31 o 
  -6  11   4     3003.43     3097.35    121.59 o 
  -5  11   4   117770.26   121006.59   1288.29 o 
  -4  11   4    46197.54    44993.29    529.58 o 
  -3  11   4   313984.19   328785.00   3470.00 o 
  -2  11   4     6057.41     5952.05    180.97 o 
  -1  11   4    29102.65    32762.16    569.71 o 
   0  11   4     3554.51     3716.69    171.73 o 
   1  11   4   158435.78   179922.05   4833.16 o 
   2  11   4      606.80      605.41    116.88 o 
   3  11   4    13374.83    14143.31    358.71 o 
   4  11   4     5615.94     5257.88    238.15 o 
   5  11   4      344.85      304.33    168.68 o 
   6  11   4     8851.17     8807.28    329.88 o 
   7  11   4     7838.90     7700.63    311.80 o 
   8  11   4     4131.22     4107.81    264.34 o 
   9  11   4     8596.63     7857.45    417.01 o 
  10  11   4    13818.06    13464.85    552.70 o 
  11  11   4     4759.21     4951.81    393.45 o 
  12  11   4     3789.46     3438.10    397.68 o 
  13  11   4    16659.13    16566.15    669.62 o 
  14  11   4    10014.28     9838.42   1066.32 o 
 -15  12   4      432.52      637.02    490.94 o 
 -14  12   4      535.10      838.23    404.17 o 
 -13  12   4     7584.47     7062.74    454.94 o 
 -12  12   4    30357.63    30472.79    888.66 o 
 -11  12   4     9701.42     9171.42    385.60 o 
 -10  12   4     3649.61     3719.28    257.31 o 
  -9  12   4     2164.79     2085.58    143.46 o 
  -8  12   4    22479.73    22896.86    593.13 o 
  -7  12   4      469.56      601.61    111.44 o 
  -6  12   4    42625.70    42349.42    509.33 o 
  -5  12   4    26345.75    25743.19    344.75 o 
  -4  12   4    82362.39    81101.39    841.55 o 
  -3  12   4    15032.22    14158.01    236.17 o 
  -2  12   4    11492.68    13010.68    332.85 o 
  -1  12   4     7595.23     6976.01    215.41 o 
   0  12   4   128267.41   131212.03   1706.37 o 
   1  12   4     7245.03     6691.00    229.56 o 
   2  12   4     6387.64     6043.47    238.00 o 
   3  12   4     6314.94     6103.13    306.24 o 
   4  12   4      149.08      220.94    164.46 o 
   5  12   4     6558.21     6347.46    280.56 o 
   6  12   4    37857.41    36820.63    683.66 o 
   7  12   4      166.45       49.75    203.27 o 
   8  12   4     1856.31     1714.39    239.03 o 
   9  12   4     3146.34     2966.51    330.89 o 
  10  12   4     4782.70     5070.79    392.45 o 
  11  12   4     1221.44     1321.96    355.49 o 
  12  12   4       81.14      -65.06    372.90 o 
  13  12   4    10267.73     9943.00    607.83 o 
 -15  13   4       37.11      510.55    504.61 o 
 -14  13   4      147.74       33.61    399.63 o 
 -13  13   4     4274.26     3958.61    422.86 o 
 -12  13   4     7232.64     7481.76    444.19 o 
 -11  13   4      709.90      942.81    249.09 o 
 -10  13   4    22750.99    22076.68    449.70 o 
  -9  13   4     1558.47     1584.89    143.33 o 
  -8  13   4     3598.16     3803.11    155.00 o 
  -7  13   4    15704.25    15477.76    270.42 o 
  -6  13   4    39115.64    40573.46   1229.44 o 
  -5  13   4    57430.77    56306.61    646.53 o 
  -4  13   4    10729.40     9972.49    202.64 o 
  -3  13   4    63914.91    65204.68    726.81 o 
  -2  13   4      585.44      410.80    141.04 o 
  -1  13   4    52026.09    55879.96    721.21 o 
   0  13   4     6618.88     6479.09    210.06 o 
   1  13   4    98331.55   103401.21   1384.43 o 
   2  13   4    12132.63    11967.11    289.99 o 
   3  13   4    53675.47    53556.30    898.47 o 
   4  13   4     9128.09     8201.17    297.23 o 
   5  13   4     2796.64     2964.24    219.64 o 
   6  13   4     1292.28     1222.07    211.15 o 
   7  13   4      377.92      505.42    218.50 o 
   8  13   4     2366.16     2921.83    267.12 o 
   9  13   4     2401.99     2401.97    342.57 o 
  10  13   4      139.44      410.46    337.35 o 
  11  13   4      917.11     1023.77    360.71 o 
  12  13   4     2862.37     2411.39    405.14 o 
  13  13   4       48.75      350.34    411.22 o 
 -14  14   4      396.12      626.54    431.41 o 
 -13  14   4      351.66      670.40    391.21 o 
 -12  14   4     1771.54     2101.42    384.67 o 
 -11  14   4     1403.80     1900.46    345.80 o 
 -10  14   4    15228.72    14996.34    420.44 o 
  -9  14   4    13818.79    14022.13    359.09 o 
  -8  14   4     2589.70     2458.27    147.01 o 
  -7  14   4      163.07      114.84    119.15 o 
  -6  14   4    25248.47    24579.33    352.94 o 
  -5  14   4     3064.21     3073.16    135.39 o 
  -4  14   4       18.49     -188.05    125.37 o 
  -3  14   4      698.14      699.53    112.73 o 
  -2  14   4    35399.77    34385.73    432.86 o 
  -1  14   4      166.10       -3.45    100.79 o 
   0  14   4    12974.36    12426.19    284.17 o 
   1  14   4      297.77      289.00    145.54 o 
   2  14   4    20580.24    21810.79    407.20 o 
   3  14   4        0.72     -182.31    165.37 o 
   4  14   4     1126.77     1419.93    192.32 o 
   5  14   4     4891.99     4441.47    247.42 o 
   6  14   4     3306.65     3318.49    244.29 o 
   7  14   4     7811.26     7686.43    333.80 o 
   8  14   4    12888.64    12729.65    423.84 o 
   9  14   4     8754.46     8924.74    384.41 o 
  10  14   4    13454.16    12450.62    574.19 o 
  11  14   4     9405.97     8471.44    485.83 o 
  12  14   4      156.50      252.27    421.89 o 
  13  14   4     2965.46     2630.24    452.85 o 
 -14  15   4     6353.11     6842.73    530.08 o 
 -13  15   4     5704.94     5835.75    719.41 o 
 -12  15   4      473.39      878.53    367.51 o 
 -11  15   4     1772.24     1743.71    278.36 o 
 -10  15   4     7432.09     7407.82    289.61 o 
  -9  15   4    33058.19    30919.95    552.76 o 
  -8  15   4       43.42       19.61    131.15 o 
  -7  15   4     2154.87     2027.73    141.36 o 
  -6  15   4     4738.25     5089.04    171.32 o 
  -5  15   4     1031.74     1062.67    142.44 o 
  -4  15   4      536.09      518.32    128.15 o 
  -3  15   4       67.17       36.53    112.61 o 
  -2  15   4      551.16      532.76    108.85 o 
  -1  15   4     1791.49     1795.91    170.42 o 
   0  15   4      115.29      -91.66    118.24 o 
   1  15   4    56089.00    59238.17    854.30 o 
   2  15   4      389.42      202.13    153.68 o 
   3  15   4      456.50      659.30    263.41 o 
   4  15   4     6712.66     6490.85    291.09 o 
   5  15   4    70266.46    68860.48   1135.42 o 
   6  15   4       18.23      119.37    213.49 o 
   7  15   4     2774.31     2593.12    259.64 o 
   8  15   4     4893.29     4592.96    298.01 o 
   9  15   4    31059.43    29477.23    649.37 o 
  10  15   4      275.40      423.89    353.11 o 
  11  15   4     3678.18     3914.23    426.51 o 
  12  15   4     1332.23     1310.36    416.12 o 
  13  15   4      213.42      486.42    432.48 o 
 -14  16   4     5473.38     5370.17    520.57 o 
 -13  16   4    11970.75    12385.91    629.72 o 
 -12  16   4     9619.78     8411.89    494.39 o 
 -11  16   4       48.18     -437.77    344.52 o 
 -10  16   4      669.14      622.02    217.49 o 
  -9  16   4    15069.19    14817.39    386.18 o 
  -8  16   4     5245.25     5063.14    236.61 o 
  -7  16   4     1315.44     1301.65    140.00 o 
  -6  16   4     1939.87     1876.29    166.92 o 
  -5  16   4     4786.04     4852.53    190.65 o 
  -4  16   4     6380.10     7161.59    263.76 o 
  -3  16   4       75.00      125.16    118.52 o 
  -2  16   4     4129.94     4336.46    154.15 o 
  -1  16   4     3291.75     3003.49    145.87 o 
   0  16   4     2016.16     2012.35    150.19 o 
   1  16   4      102.02       71.07    162.58 o 
   2  16   4       25.35       54.32    158.26 o 
   3  16   4        3.29     -141.23    195.11 o 
   4  16   4    31093.22    31316.62    625.37 o 
   5  16   4     4216.08     3950.63    262.57 o 
   6  16   4    55484.90    53539.71   1204.95 o 
   7  16   4     2256.90     2382.22    347.62 o 
   8  16   4       16.61      -50.49    249.92 o 
   9  16   4     2153.45     2350.84    296.20 o 
  10  16   4    10421.35     9605.33    821.98 o 
  11  16   4     2376.38     1801.59    404.12 o 
  12  16   4     2710.41     1991.05    432.45 o 
  13  16   4     1966.65     1799.48    465.84 o 
 -14  17   4    11051.32     9934.03    590.92 o 
 -13  17   4      370.20      756.21    414.65 o 
 -12  17   4    20026.25    19503.66    709.24 o 
 -11  17   4      611.81      509.14    347.65 o 
 -10  17   4     1128.18      684.48    224.36 o 
  -9  17   4     1794.03     2004.47    224.44 o 
  -8  17   4    12973.88    11852.14    351.57 o 
  -7  17   4      103.88       77.04    251.73 o 
  -6  17   4      160.56       45.15    158.35 o 
  -5  17   4      315.64      270.37    142.00 o 
  -4  17   4      746.63      660.10    141.14 o 
  -3  17   4    21896.79    21680.61    340.11 o 
  -2  17   4     4327.99     4192.58    189.84 o 
  -1  17   4     4934.02     5058.41    201.93 o 
   0  17   4     2612.05     2522.69    168.20 o 
   1  17   4    73548.99    77867.73   1094.18 o 
   2  17   4     2166.95     2228.02    196.25 o 
   3  17   4   118559.08   122030.45   1889.25 o 
   4  17   4      605.89      207.75    218.61 o 
   5  17   4    43599.30    42477.73    793.60 o 
   6  17   4    21941.75    21088.54    531.14 o 
   7  17   4    10049.11     9086.74    383.89 o 
   8  17   4      425.03      407.44    271.94 o 
   9  17   4       80.63      321.07    283.71 o 
  10  17   4    26275.00    24762.69    626.65 o 
  11  17   4     5768.49     5781.31    600.84 o 
  12  17   4     8576.48     8959.19    767.83 o 
 -13  18   4      932.07      -29.24    418.15 o 
 -12  18   4     6793.64     6908.72    491.23 o 
 -11  18   4     1323.36     1233.39    375.98 o 
 -10  18   4    12837.11    11809.55    385.22 o 
  -9  18   4     3083.34     3135.79    248.33 o 
  -8  18   4     3699.78     3678.50    240.92 o 
  -7  18   4     5297.52     5165.50    254.15 o 
  -6  18   4    60583.20    60034.52    739.43 o 
  -5  18   4    10415.49    10054.63    265.31 o 
  -4  18   4    22589.67    22233.21    363.73 o 
  -3  18   4     6030.53     5985.17    195.18 o 
  -2  18   4    11359.42    11994.22    297.96 o 
  -1  18   4      991.28      991.14    139.82 o 
   0  18   4    35129.17    35005.46    752.52 o 
   1  18   4     6234.40     6464.47    272.89 o 
   2  18   4    32580.90    33941.36    804.86 o 
   3  18   4    10335.22    10774.82    438.10 o 
   4  18   4   130264.96   132551.72   2109.09 o 
   5  18   4     4091.03     3913.76    287.11 o 
   6  18   4     7410.13     7314.62    348.79 o 
   7  18   4     6301.70     6174.57    381.06 o 
   8  18   4     3912.29     3747.21    313.59 o 
   9  18   4     6872.75     6549.93    377.21 o 
  10  18   4      196.32      357.04    311.77 o 
  11  18   4      505.32      323.86    409.35 o 
  12  18   4     7042.40     7363.55   1555.98 o 
 -13  19   4      216.09      134.47    427.90 o 
 -12  19   4      918.12      933.33    401.78 o 
 -11  19   4      982.35      954.79    377.24 o 
 -10  19   4       32.95      392.62    240.28 o 
  -9  19   4      939.99      921.50    236.85 o 
  -8  19   4      117.36      -98.90    218.31 o 
  -7  19   4      506.60      416.62    212.33 o 
  -6  19   4     7772.73     7312.80    232.33 o 
  -5  19   4    12067.73    11602.01    311.82 o 
  -4  19   4      831.34      722.70    156.24 o 
  -3  19   4     1930.84     2044.37    156.13 o 
  -2  19   4      626.23      707.87    139.35 o 
  -1  19   4     6586.04     6632.19    240.05 o 
   0  19   4      288.46       38.67    299.86 o 
   1  19   4       32.34     -314.30    209.53 o 
   2  19   4     2149.56     2272.77    378.21 o 
   3  19   4    52526.72    53471.48   1116.62 o 
   4  19   4     6859.72     6726.44    351.51 o 
   5  19   4        9.94     -366.06    244.04 o 
   6  19   4      637.06      424.27    263.81 o 
   7  19   4      199.01      326.29    276.92 o 
   8  19   4      787.73      566.29    296.73 o 
   9  19   4      903.26     1112.10    396.73 o 
  10  19   4     1121.50      892.84    327.60 o 
  11  19   4     7026.24     7179.79    632.52 o 
  12  19   4     3262.52     3298.38    850.57 o 
 -13  20   4     1198.13      732.73    557.24 o 
 -12  20   4      145.27       20.81    404.25 o 
 -11  20   4      598.20      239.36    381.59 o 
 -10  20   4     4700.37     4692.98    296.74 o 
  -9  20   4     7868.48     7940.39    337.43 o 
  -8  20   4      860.40     1174.18    348.17 o 
  -7  20   4      503.24      404.56    220.77 o 
  -6  20   4     4200.11     3965.93    226.50 o 
  -5  20   4      137.39       94.11    165.76 o 
  -4  20   4     3595.15     3717.68    189.16 o 
  -3  20   4     4080.12     3632.38    179.36 o 
  -2  20   4    20082.76    20087.96    343.99 o 
  -1  20   4        0.24     -237.95    158.63 o 
   0  20   4     6623.56     6699.27    416.84 o 
   1  20   4      164.04     -106.70    222.82 o 
   2  20   4     3326.15     3098.04    280.20 o 
   3  20   4     1547.29     1505.24    266.52 o 
   4  20   4     4645.56     4349.39    304.05 o 
   5  20   4      128.46     -194.73    258.92 o 
   6  20   4     2716.86     2438.99    300.71 o 
   7  20   4     3560.53     3902.73    332.79 o 
   8  20   4     3039.35     2639.56    816.42 o 
   9  20   4     7216.27     6874.98    397.90 o 
  10  20   4     2750.04     2757.57    524.84 o 
  11  20   4      736.04      432.73    555.83 o 
 -12  21   4      612.33      551.20    423.62 o 
 -11  21   4     1333.41      858.72    407.21 o 
 -10  21   4     3548.17     3679.66    341.10 o 
  -9  21   4     6598.40     6244.83    320.30 o 
  -8  21   4      748.95      783.82    245.89 o 
  -7  21   4     3487.72     3343.11    266.48 o 
  -6  21   4     8900.05     8829.49    340.48 o 
  -5  21   4     4273.61     4055.46    215.30 o 
  -4  21   4      266.03       33.06    164.00 o 
  -3  21   4     1655.64     1722.74    171.02 o 
  -2  21   4       54.12       88.24    163.04 o 
  -1  21   4     5247.82     5161.25    266.60 o 
   0  21   4       13.14     -348.36    232.24 o 
   1  21   4     4575.54     4550.82    349.35 o 
   2  21   4    13001.45    12980.68    466.02 o 
   3  21   4    98870.19   100114.63   1948.32 o 
   4  21   4     2605.42     2324.34    319.13 o 
   5  21   4     1696.26     1785.98    292.91 o 
   6  21   4     2107.33     1809.25    300.66 o 
   7  21   4      461.86      405.96    295.38 o 
   8  21   4       67.24     -220.83    389.59 o 
   9  21   4    14750.23    13696.77    524.56 o 
  10  21   4      272.93      420.47    350.38 o 
  11  21   4     5448.20     5197.63    456.11 o 
 -12  22   4     4850.12     4929.32   1065.97 o 
 -11  22   4      130.24       85.84    406.30 o 
 -10  22   4     5021.30     4900.35    373.66 o 
  -9  22   4     7213.22     6419.17    334.81 o 
  -8  22   4    11384.31    11452.17    415.00 o 
  -7  22   4     1030.75      996.42    252.77 o 
  -6  22   4    12113.57    11872.47    396.59 o 
  -5  22   4      845.19      309.62    209.86 o 
  -4  22   4      773.68      763.45    184.56 o 
  -3  22   4       80.86       99.64    161.85 o 
  -2  22   4      472.88      658.08    208.55 o 
  -1  22   4       13.84     -277.13    215.11 o 
   0  22   4       52.22      162.21    248.79 o 
   1  22   4     4896.96     4844.64    444.32 o 
   2  22   4    17751.39    17747.58    821.56 o 
   3  22   4     1216.61     1514.57    278.42 o 
   4  22   4    23364.20    23198.31    594.98 o 
   5  22   4      485.11      192.96    283.70 o 
   6  22   4    14302.66    13453.00    500.42 o 
   7  22   4     1564.28     1211.19    318.93 o 
   8  22   4      766.33      872.24    333.29 o 
   9  22   4      372.41     1132.56    348.77 o 
  10  22   4     1816.66     1787.48    374.07 o 
 -11  23   4       50.11     -426.48    403.66 o 
 -10  23   4      891.65      570.48    394.98 o 
  -9  23   4     9344.00     8475.53    369.08 o 
  -8  23   4     7589.96     7599.61    342.72 o 
  -7  23   4     4878.03     4440.08    298.52 o 
  -6  23   4      256.43      -78.33    224.35 o 
  -5  23   4     1395.81     1250.59    230.83 o 
  -4  23   4     7839.60     7819.98    296.26 o 
  -3  23   4    39133.59    40399.45    626.37 o 
  -2  23   4      664.45      879.32    220.35 o 
  -1  23   4     9399.24     9816.15    363.77 o 
   0  23   4      984.93      923.96    308.61 o 
   1  23   4     6325.15     6670.50    399.33 o 
   2  23   4      109.39      368.41    272.51 o 
   3  23   4     7659.90     7798.80    383.52 o 
   4  23   4        3.99      177.75    385.76 o 
   5  23   4    38587.48    37790.30    795.76 o 
   6  23   4     9240.04     8918.44    429.34 o 
   7  23   4     3711.56     3549.93    486.90 o 
   8  23   4      118.35     -312.88    345.75 o 
   9  23   4    17597.99    16471.10    694.20 o 
  10  23   4    20789.94    21154.78    663.52 o 
 -11  24   4      537.37      305.34    449.94 o 
 -10  24   4     5858.98     5441.23    496.67 o 
  -9  24   4     1806.46     1616.33    297.53 o 
  -8  24   4    11322.10    10793.94    432.58 o 
  -7  24   4     2651.40     2772.35    299.09 o 
  -6  24   4     5843.80     6166.17    318.02 o 
  -5  24   4     5196.36     5910.71    283.80 o 
  -4  24   4    15181.05    15850.10    406.33 o 
  -3  24   4      238.67      492.72    261.28 o 
  -2  24   4     3649.54     3925.25    258.27 o 
  -1  24   4      119.29      145.96    315.54 o 
   0  24   4     8517.43     7884.85    641.21 o 
   1  24   4       33.16     -458.48    305.65 o 
   2  24   4     7585.72     7343.36    553.38 o 
   3  24   4     1572.24      895.69    305.81 o 
   4  24   4    23784.16    23272.05    623.30 o 
   5  24   4     5793.69     6090.14    390.10 o 
   6  24   4    21598.85    21022.44    613.86 o 
   7  24   4      572.56      357.40    371.28 o 
   8  24   4    14742.74    13411.23    569.38 o 
   9  24   4     3321.69     2504.04    454.73 o 
 -10  25   4     6896.21     6416.34    527.33 o 
  -9  25   4    10996.79    10924.00    438.76 o 
  -8  25   4     4962.23     5360.89    348.67 o 
  -7  25   4     1811.28     1446.61    369.70 o 
  -6  25   4      315.43      663.29    250.24 o 
  -5  25   4      720.47      616.93    238.28 o 
  -4  25   4     3875.53     4209.62    359.05 o 
  -3  25   4      282.57      292.89    279.08 o 
  -2  25   4     4239.41     4014.48    293.08 o 
  -1  25   4     1635.09     1370.50    339.38 o 
   0  25   4     3944.08     4110.11    325.63 o 
   1  25   4     9645.14     9749.11    510.47 o 
   2  25   4      549.30      474.63    337.48 o 
   3  25   4     1310.93      845.86    310.42 o 
   4  25   4     1595.68     1739.30    413.37 o 
   5  25   4     7945.77     7816.24    526.94 o 
   6  25   4      201.36      -65.18    335.12 o 
   7  25   4      170.83     -746.03    497.36 o 
   8  25   4     1951.89     1843.35    448.31 o 
   9  25   4     6232.81     4719.23    669.69 o 
 -10  26   4     2371.20     1750.72    558.33 o 
  -9  26   4     4577.84     4387.55    362.11 o 
  -8  26   4      911.87      590.72    303.65 o 
  -7  26   4        2.12     -204.82    256.02 o 
  -6  26   4     7174.99     7273.74    329.71 o 
  -5  26   4     7171.64     7723.45    417.69 o 
  -4  26   4     5795.57     5807.21    401.04 o 
  -3  26   4      952.81     1145.68    283.14 o 
  -2  26   4    14542.24    14618.12    512.38 o 
  -1  26   4     1691.43     1705.52    359.01 o 
   0  26   4     3177.14     2716.67    377.34 o 
   1  26   4      770.32      579.39    348.25 o 
   2  26   4     1873.55     1518.97    367.63 o 
   3  26   4     1813.50     2085.29    388.32 o 
   4  26   4     1009.59      820.59    328.83 o 
   5  26   4     1951.31     2035.23    353.57 o 
   6  26   4      136.71     -174.56    346.81 o 
   7  26   4     3231.72     2464.62    394.08 o 
   8  26   4      112.12     -583.40    388.94 o 
  -9  27   4     2778.08     2267.91    399.13 o 
  -8  27   4     1723.91     1542.53    297.76 o 
  -7  27   4     2554.76     2590.06    300.61 o 
  -6  27   4     2088.43     2457.70    379.37 o 
  -5  27   4    23449.28    24446.98    788.88 o 
  -4  27   4     5036.62     5397.59    390.30 o 
  -3  27   4    77705.55    80248.01   1180.40 o 
  -2  27   4     2022.60     3108.43    354.26 o 
  -1  27   4     5310.15     7754.24   1288.69 o 
   0  27   4       43.82     -313.28    299.68 o 
   1  27   4    24707.46    24929.30    626.25 o 
   2  27   4     5487.77     5199.54    444.54 o 
   3  27   4     3635.05     2816.93    419.10 o 
   4  27   4       58.66      -65.63    371.50 o 
   5  27   4      222.36      465.91    462.32 o 
   6  27   4     7268.20     7867.55    459.85 o 
   7  27   4      158.95     -372.27    490.38 o 
  -8  28   4     6132.50     6097.75    360.99 o 
  -7  28   4     3138.06     4512.79    998.70 o 
  -6  28   4    10934.50    12549.17    660.53 o 
  -5  28   4     1502.26     2490.37    375.86 o 
  -4  28   4    28476.38    29262.91    693.27 o 
  -3  28   4     6915.74     7672.98    373.10 o 
  -2  28   4    11864.31    12667.51    589.94 o 
  -1  28   4      390.09      415.12    481.16 o 
   0  28   4    13297.83    14060.94    578.48 o 
   1  28   4       90.30      423.80    316.75 o 
   2  28   4     5544.32     5834.59    471.64 o 
   3  28   4      458.18      211.69    394.38 o 
   4  28   4      362.99      -64.04    343.06 o 
   5  28   4       53.08     -348.14    359.49 o 
   6  28   4     1298.49      684.41    383.96 o 
   7  28   4      635.72       49.39    388.38 o 
  -7  29   4    22494.93    23416.83    937.18 o 
  -6  29   4     7756.07     8589.24    460.26 o 
  -5  29   4    30480.17    32058.41    747.33 o 
  -4  29   4     3410.00     3879.65    387.50 o 
  -3  29   4     1844.33     2545.60    569.51 o 
  -2  29   4       32.41      374.62    508.33 o 
  -1  29   4      413.05      275.74    503.06 o 
   0  29   4       85.93     -115.43    391.65 o 
   1  29   4     1866.35     2137.11    418.00 o 
   2  29   4      780.28      587.30    403.29 o 
   3  29   4     9408.95     8860.19    520.61 o 
   4  29   4       60.84     -176.96    418.77 o 
   5  29   4      622.55      446.09    401.60 o 
   6  29   4     2061.44     1746.75    459.99 o 
  -6  30   4     8126.92     8150.29    478.03 o 
  -5  30   4     6457.65     7735.01    453.96 o 
  -4  30   4     7527.67     8317.91    451.14 o 
  -3  30   4       64.65     1211.29    581.68 o 
  -2  30   4     1701.04     2502.30    402.69 o 
  -1  30   4      609.82     1102.70    380.96 o 
   0  30   4       56.57      484.38    401.46 o 
   1  30   4     2403.69     2331.06    438.53 o 
   2  30   4    29038.27    29692.13    887.33 o 
   3  30   4        6.57      -77.49    728.43 o 
   4  30   4    11578.98    11159.12    583.71 o 
   5  30   4     4604.76     4488.55    443.94 o 
  -5  31   4      550.20      958.45    384.19 o 
  -4  31   4       19.43      700.63    427.53 o 
  -3  31   4     1066.32     2294.04    531.68 o 
  -2  31   4       37.78     -141.90    514.51 o 
  -1  31   4     3794.64     3679.13    439.02 o 
   0  31   4      986.39      929.25    419.47 o 
   1  31   4     5732.14     5454.52    492.96 o 
   2  31   4      471.14      954.00    460.18 o 
   3  31   4     2456.32     3142.43    599.67 o 
  -2  32   4     2789.83     2887.70    699.68 o 
  -1  32   4     1200.15     1323.58    477.17 o 
   0  32   4    14379.52    15156.25    660.02 o 
   1  32   4       93.56      435.95    435.23 o 
 -16   1   5     3131.48     2499.07    570.61 o 
 -15   1   5        2.47      280.75    555.26 o 
 -14   1   5     6306.46     6203.58    513.58 o 
 -13   1   5    15785.62    16057.39    631.54 o 
 -12   1   5    20289.40    21680.00    699.91 o 
 -11   1   5      739.82      550.08    292.34 o 
 -10   1   5     4977.93     5096.36    216.47 o 
  -9   1   5     7530.80     7828.11    214.29 o 
  -8   1   5    21345.23    21207.92    320.14 o 
  -7   1   5     2819.47     2915.00    125.49 o 
  -6   1   5    23102.75    22077.88    345.51 o 
  -5   1   5    12465.81    12006.16    253.09 o 
  -4   1   5     1060.68     1008.18    101.21 o 
  -3   1   5    78558.84    80279.33   1047.22 o 
  -2   1   5    12961.83    11920.17    194.97 o 
  -1   1   5   100687.04   104310.58   1264.44 o 
   0   1   5     2648.89     2643.20     96.20 o 
   1   1   5     6016.38     5582.64    145.56 o 
   2   1   5     1870.71     1782.59    105.42 o 
   3   1   5   122063.66   117046.23   1822.01 o 
   4   1   5      884.59     1058.33    137.46 o 
   5   1   5    31724.97    30190.94    518.70 o 
   6   1   5    10727.87    11774.93    540.61 o 
   7   1   5    54915.75    50323.01    706.56 o 
   8   1   5     2406.35     2759.18    317.20 o 
   9   1   5      327.56      133.95    226.04 o 
  10   1   5     4217.50     3952.30    218.37 o 
  11   1   5     6039.02     5321.25    252.22 o 
  12   1   5     7278.52     6535.61    344.72 o 
  13   1   5      285.32      544.08    320.44 o 
  14   1   5     4219.24     4294.32    520.54 o 
 -16   2   5     3978.52     3760.14    587.27 o 
 -15   2   5     8737.99     9389.52    811.11 o 
 -14   2   5     1135.39     1432.43    748.95 o 
 -13   2   5     7062.44     7510.01    374.07 o 
 -12   2   5    14206.91    16245.30    952.87 o 
 -11   2   5     8934.78     9379.97    682.24 o 
 -10   2   5     1527.01     1575.99    162.13 o 
  -9   2   5     7286.77     8158.98    243.06 o 
  -8   2   5    31644.33    31309.70    460.17 o 
  -7   2   5      926.50     1031.35    103.79 o 
  -6   2   5     9344.24     8704.96    312.82 o 
  -5   2   5     5520.12     5321.84    185.68 o 
  -4   2   5    47506.74    46758.01    646.16 o 
  -3   2   5      124.40      -13.85     81.13 o 
  -2   2   5   107657.73   111167.04   1193.91 o 
  -1   2   5    34744.52    32108.36    416.17 o 
   0   2   5   273440.13   284604.09   3352.38 o 
   1   2   5     7794.12     8084.71    229.12 o 
   2   2   5   102929.89   107249.76   1363.18 o 
   3   2   5     8417.30     6773.27    582.93 o 
   4   2   5    25273.44    26585.64    469.00 o 
   5   2   5     4365.54     4347.96    186.13 o 
   6   2   5    12608.64    11953.63    368.84 o 
   7   2   5    27531.03    27025.22    496.91 o 
   8   2   5    37909.57    34341.93    589.11 o 
   9   2   5    11001.02    10872.30    318.59 o 
  10   2   5      321.13      452.19    207.81 o 
  11   2   5     4472.36     4316.65    241.18 o 
  12   2   5      730.37      904.00    285.01 o 
  13   2   5     2555.10     3412.00    548.98 o 
  14   2   5       34.25     1566.23    469.81 o 
 -16   3   5    19548.12    19813.40   1471.37 o 
 -15   3   5     6759.41     7353.94    723.90 o 
 -14   3   5     4360.46     4609.93    356.77 o 
 -13   3   5     1786.17     2325.55    578.39 o 
 -12   3   5     4232.30     4617.35    707.01 o 
 -11   3   5     3502.03     4163.74    292.66 o 
 -10   3   5     3688.26     3864.07    217.74 o 
  -9   3   5    30479.06    29753.06    610.21 o 
  -8   3   5    20045.69    19799.04    340.37 o 
  -7   3   5    20922.51    21129.48    335.58 o 
  -6   3   5     4412.33     4457.24    199.83 o 
  -5   3   5     5855.27     5618.42    189.28 o 
  -4   3   5       19.98      -79.00     72.53 o 
  -3   3   5       60.55      211.33     70.21 o 
  -2   3   5     1260.68     1214.63     64.41 o 
  -1   3   5    71825.73    76288.27    831.69 o 
   0   3   5       31.91      -92.89     61.93 o 
   1   3   5   387548.00   400790.59   4398.30 o 
   2   3   5     1894.07     1593.41     92.63 o 
   3   3   5    32281.19    29704.49    773.78 o 
   4   3   5    28617.86    25821.00    512.35 o 
   5   3   5    13233.37    12281.85    303.90 o 
   6   3   5       88.64      355.33    240.80 o 
   7   3   5    40135.47    37045.20    613.31 o 
   8   3   5     3769.42     3988.50    253.06 o 
   9   3   5     7056.75     6587.59    264.25 o 
  10   3   5    16781.48    16837.52    385.49 o 
  11   3   5      127.68     -217.08    257.88 o 
  12   3   5     4552.94     4889.10    399.66 o 
  13   3   5     1566.13     2302.26    327.32 o 
  14   3   5      121.98      446.63    372.01 o 
 -16   4   5     1195.98     2667.23    875.12 o 
 -15   4   5       60.03      536.30    651.59 o 
 -14   4   5     6051.57     7183.57    537.05 o 
 -13   4   5    25970.24    25987.44    653.15 o 
 -12   4   5     3667.08     4019.71    355.22 o 
 -11   4   5     3111.81     3487.15    301.27 o 
 -10   4   5       39.73      -80.44    161.12 o 
  -9   4   5      228.88      140.36    143.84 o 
  -8   4   5    18517.58    17820.32    322.78 o 
  -7   4   5    16297.30    15739.15    287.11 o 
  -6   4   5    22990.79    22837.14    420.05 o 
  -5   4   5    19929.26    21228.31   1004.14 o 
  -4   4   5     4890.90     5052.28    150.96 o 
  -3   4   5      637.50      695.78     69.35 o 
  -2   4   5     1613.38     1921.48     83.62 o 
  -1   4   5     1091.25     1069.59     76.18 o 
   0   4   5    70876.66    72095.63    876.38 o 
   1   4   5     6552.12     6339.02    142.15 o 
   2   4   5   157998.63   163748.78   1857.26 o 
   3   4   5     1094.10      736.99     88.38 o 
   4   4   5    12192.59    11843.73    712.42 o 
   5   4   5      168.64      324.37    122.71 o 
   6   4   5    35706.01    33233.04    555.67 o 
   7   4   5    28809.07    27931.90    647.51 o 
   8   4   5     9931.17     9225.48    310.83 o 
   9   4   5     2281.86     2548.99    203.19 o 
  10   4   5    32633.99    31935.05    970.78 o 
  11   4   5       28.55      643.75    267.53 o 
  12   4   5      234.62       -1.46    288.36 o 
  13   4   5     1791.64     2072.12    407.53 o 
  14   4   5     2424.40     2595.60    466.04 o 
 -16   5   5     2254.07     2514.17    773.65 o 
 -15   5   5     6251.35     6495.53    462.77 o 
 -14   5   5     7822.32     8899.49   1303.85 o 
 -13   5   5    14510.81    15276.25    520.57 o 
 -12   5   5    14134.11    14119.03    487.44 o 
 -11   5   5      212.65      314.88    246.24 o 
 -10   5   5     3994.66     4255.96    208.23 o 
  -9   5   5       94.35       47.58    169.54 o 
  -8   5   5      175.95      208.67    129.84 o 
  -7   5   5    17369.06    17683.94    309.60 o 
  -6   5   5    27501.74    26503.77    387.58 o 
  -5   5   5    60345.94    62032.74    698.60 o 
  -4   5   5     6595.61     6484.78    160.34 o 
  -3   5   5    16827.56    16447.02    216.55 o 
  -2   5   5      857.84     1004.88     79.30 o 
  -1   5   5      100.53      437.38     69.46 o 
   0   5   5     2580.63     2656.81     88.73 o 
   1   5   5    41043.92    42810.13    730.21 o 
   2   5   5      149.23      143.23     80.52 o 
   3   5   5      537.68      712.92     84.17 o 
   4   5   5    15977.73    15322.42    295.37 o 
   5   5   5    90728.44    85879.84   2078.81 o 
   6   5   5     5147.39     5186.08    225.09 o 
   7   5   5    32917.04    30642.46    536.82 o 
   8   5   5    15021.87    14544.36    363.84 o 
   9   5   5     4473.77     4432.85    271.62 o 
  10   5   5       37.83      868.63    288.45 o 
  11   5   5     6830.93     6823.82    394.20 o 
  12   5   5     2504.31     2459.78    318.32 o 
  13   5   5     2655.70     2915.21    357.79 o 
  14   5   5      123.46      445.12    346.06 o 
 -16   6   5      503.53     1883.09   1097.91 o 
 -15   6   5     6106.36     6522.04    473.26 o 
 -14   6   5     1237.62     1014.45    507.14 o 
 -13   6   5    18248.71    18606.54    756.11 o 
 -12   6   5      141.33       59.06    229.69 o 
 -11   6   5       81.93      111.76    373.92 o 
 -10   6   5     4082.29     4209.98    211.63 o 
  -9   6   5     1122.89     1722.33    348.31 o 
  -8   6   5     6807.66     7025.84    241.46 o 
  -7   6   5     5564.92     5915.11    326.51 o 
  -6   6   5    11614.44    11953.18    212.71 o 
  -5   6   5     2649.73     2999.47    102.12 o 
  -4   6   5     5485.72     5863.73    134.32 o 
  -3   6   5     5951.86     5663.01    132.27 o 
  -2   6   5   154723.95   165014.64   1768.06 o 
  -1   6   5    15435.25    15618.35    246.18 o 
   0   6   5     1083.41     1215.59     76.74 o 
   1   6   5     9951.53     9778.92    192.15 o 
   2   6   5    28329.49    29199.08    363.63 o 
   3   6   5    11729.47    10616.25    185.43 o 
   4   6   5     7909.87     8233.10    177.12 o 
   5   6   5    11832.42    10771.95    332.02 o 
   6   6   5    23848.77    22376.98    506.66 o 
   7   6   5     6493.92     6243.40    254.53 o 
   8   6   5     6174.87     5791.72    236.82 o 
   9   6   5     7835.12     7418.10    391.06 o 
  10   6   5     1367.74     1775.54    305.16 o 
  11   6   5      123.13     1642.30    322.76 o 
  12   6   5        5.72      851.86    344.43 o 
  13   6   5      249.89      440.95    330.07 o 
  14   6   5     4161.65     4354.66    445.98 o 
 -16   7   5    14445.57    14206.18    860.95 o 
 -15   7   5      265.48      804.65    970.05 o 
 -14   7   5       41.14      -41.41    461.39 o 
 -13   7   5     5906.27     6109.83    513.76 o 
 -12   7   5     2657.15     3412.23    334.22 o 
 -11   7   5     2433.03     2892.07    241.24 o 
 -10   7   5     3833.32     3876.99    595.83 o 
  -9   7   5    99454.52    96945.42   1360.46 o 
  -8   7   5    16013.72    16187.64    351.68 o 
  -7   7   5    94612.45    94562.69   1170.01 o 
  -6   7   5    16995.63    17144.73    289.18 o 
  -5   7   5    29963.13    29049.13    374.57 o 
  -4   7   5    26792.51    25679.04    295.27 o 
  -3   7   5    62419.91    61250.16    708.63 o 
  -2   7   5     7075.17     7096.08    180.27 o 
  -1   7   5      909.37     1729.82    144.38 o 
   0   7   5    11205.36    10889.63    192.65 o 
   1   7   5     2484.19     2790.92    104.08 o 
   2   7   5     1070.26      906.61     77.12 o 
   3   7   5     1211.21     1144.93    113.46 o 
   4   7   5     3214.63     3112.48    119.98 o 
   5   7   5      152.96      -19.23    113.83 o 
   6   7   5      508.82      516.62    146.25 o 
   7   7   5     9407.66     8296.73    515.01 o 
   8   7   5     5477.96     5211.38    371.12 o 
   9   7   5    17279.38    16527.97    547.84 o 
  10   7   5     4924.06     6087.78    373.32 o 
  11   7   5    43193.39    41009.06    949.85 o 
  12   7   5    27593.93    27358.97    770.53 o 
  13   7   5       49.22      290.75    354.48 o 
  14   7   5      502.64      678.96    360.70 o 
 -15   8   5     2335.34     3200.77    565.26 o 
 -14   8   5      581.07      685.21    566.52 o 
 -13   8   5     2292.87     2442.01    498.29 o 
 -12   8   5    10491.41    10675.13    445.34 o 
 -11   8   5      183.30      623.02    217.52 o 
 -10   8   5     8962.75     9202.72    302.14 o 
  -9   8   5   120786.97   120370.67   1528.78 o 
  -8   8   5    63991.02    62088.96    837.78 o 
  -7   8   5    47738.21    47326.91    590.88 o 
  -6   8   5    14127.51    13731.60    300.93 o 
  -5   8   5    17031.34    15869.28    273.61 o 
  -4   8   5    13372.69    13206.73    199.50 o 
  -3   8   5       45.97      -41.73     97.07 o 
  -2   8   5     1188.69     1691.77    113.62 o 
  -1   8   5      541.72      515.70     81.30 o 
   0   8   5   120489.26   130650.61   1614.87 o 
   1   8   5      731.84      698.51     86.65 o 
   2   8   5    15361.46    15244.77    230.63 o 
   3   8   5      243.86       65.61     66.98 o 
   4   8   5    68361.54    65112.40   1342.96 o 
   5   8   5     1084.86     1086.08    121.74 o 
   6   8   5      996.56     1053.80    146.37 o 
   7   8   5     4247.81     4042.29    292.19 o 
   8   8   5     2901.81     3248.43    297.52 o 
   9   8   5    23640.25    23292.56   1349.33 o 
  10   8   5    79002.43    73080.26   1752.17 o 
  11   8   5    22707.91    23512.17    694.37 o 
  12   8   5    11955.20    12677.69    564.69 o 
  13   8   5     2253.73     4387.86    564.43 o 
  14   8   5      931.91      698.81    359.79 o 
 -15   9   5      430.28      547.65    536.70 o 
 -14   9   5     7724.74     8903.11    983.44 o 
 -13   9   5     1844.07     2787.17    599.87 o 
 -12   9   5       51.02      756.23    422.08 o 
 -11   9   5    12283.56    12235.23    351.44 o 
 -10   9   5    47269.46    47075.66    703.18 o 
  -9   9   5    52309.18    52436.57    740.22 o 
  -8   9   5    71160.34    70022.38    844.42 o 
  -7   9   5    72147.02    71126.71    847.82 o 
  -6   9   5     3940.92     3735.05    134.91 o 
  -5   9   5     2551.99     3043.48    143.19 o 
  -4   9   5       73.34      -70.53     87.73 o 
  -3   9   5       15.95       53.35     78.36 o 
  -2   9   5      878.73      815.78    102.52 o 
  -1   9   5    18531.05    19210.59    288.15 o 
   0   9   5     1743.46     1761.67    125.42 o 
   1   9   5    13112.26    13520.42    268.82 o 
   2   9   5     1995.65     1919.61     91.19 o 
   3   9   5    12426.24    12678.00    199.85 o 
   4   9   5      523.55      160.06    179.92 o 
   5   9   5     3491.18     3702.25    262.08 o 
   6   9   5     1033.43     1120.41    190.31 o 
   7   9   5     6323.98     6179.96    333.15 o 
   8   9   5     2384.25     2429.27    298.77 o 
   9   9   5    39083.18    35533.21    849.02 o 
  10   9   5    28326.90    28459.00   1450.91 o 
  11   9   5    23061.33    22140.74    792.85 o 
  12   9   5     4962.09     5810.07    527.89 o 
  13   9   5     4770.15     5256.79    454.67 o 
  14   9   5      235.84      280.81    422.71 o 
 -15  10   5    10484.44    11389.03    719.86 o 
 -14  10   5     4982.94     5896.35    590.16 o 
 -13  10   5      710.30      788.15    482.18 o 
 -12  10   5     2825.92     3022.04    369.60 o 
 -11  10   5    33570.80    33799.82    573.62 o 
 -10  10   5    49333.50    49057.20    726.33 o 
  -9  10   5     3451.63     3714.89    171.46 o 
  -8  10   5    22691.33    21571.79    344.24 o 
  -7  10   5     7292.90     7096.49    204.22 o 
  -6  10   5    12144.22    11323.59    233.80 o 
  -5  10   5    14489.97    13697.32    247.50 o 
  -4  10   5     9843.87     9306.94    198.14 o 
  -3  10   5    29225.10    26896.11    388.94 o 
  -2  10   5   162852.28   170746.64   2361.52 o 
  -1  10   5       59.70      180.97    122.94 o 
   0  10   5    22554.15    22616.85    420.95 o 
   1  10   5     3235.66     3298.71    207.74 o 
   2  10   5    14463.25    13190.40    341.45 o 
   3  10   5     1319.38     1271.13    116.86 o 
   4  10   5    89436.30    89409.06   1397.08 o 
   5  10   5      122.24       57.88    173.61 o 
   6  10   5     1977.49     1761.71    207.00 o 
   7  10   5     6353.41     6703.79    348.69 o 
   8  10   5    41611.46    38838.34    888.51 o 
   9  10   5      646.17     1249.28    308.28 o 
  10  10   5     3982.05     4124.69    372.02 o 
  11  10   5     1675.12     1999.42    363.20 o 
  12  10   5     6225.10     6959.93    934.93 o 
  13  10   5    12850.39    10720.04   1362.98 o 
 -15  11   5      122.32      377.39    828.04 o 
 -14  11   5    29268.76    31409.86   1077.97 o 
 -13  11   5      443.81      598.10    367.47 o 
 -12  11   5     2882.88     4615.31    389.14 o 
 -11  11   5     6644.64     6705.36    499.61 o 
 -10  11   5     9144.55     9885.32    321.44 o 
  -9  11   5     4202.90     4206.77    161.62 o 
  -8  11   5       19.86        2.11    117.80 o 
  -7  11   5     7838.76     7548.52    211.60 o 
  -6  11   5     2111.50     1941.70    125.46 o 
  -5  11   5    31747.38    31150.14    425.36 o 
  -4  11   5        2.97     -219.87    146.58 o 
  -3  11   5    25109.86    29010.25   1108.21 o 
  -2  11   5    10327.59     9715.51    275.56 o 
  -1  11   5    86816.20    89710.13   1508.76 o 
   0  11   5     8753.06     9027.27    280.66 o 
   1  11   5    17467.43    18322.77    375.95 o 
   2  11   5       80.73      147.24    116.20 o 
   3  11   5        3.06      -38.03    109.10 o 
   4  11   5    26034.27    25257.81    557.36 o 
   5  11   5    22334.71    22173.51    490.67 o 
   6  11   5      385.50      239.53    338.60 o 
   7  11   5     1956.82     2251.87    236.01 o 
   8  11   5    19239.05    19329.59    611.62 o 
   9  11   5      193.31      201.95    301.07 o 
  10  11   5       50.02      273.60    385.98 o 
  11  11   5       47.93      313.73    352.19 o 
  12  11   5     1911.52     1955.92    391.29 o 
  13  11   5       14.94      599.08    387.91 o 
 -15  12   5      735.54     1247.12    569.47 o 
 -14  12   5     6131.29     6604.51    623.41 o 
 -13  12   5      872.67     1446.35    402.61 o 
 -12  12   5     3938.27     3895.45    392.71 o 
 -11  12   5     9991.62    10624.85    499.20 o 
 -10  12   5     2796.50     2837.99    210.73 o 
  -9  12   5     5482.18     5724.78    179.88 o 
  -8  12   5      998.40      973.17    129.40 o 
  -7  12   5     3442.95     3421.83    140.72 o 
  -6  12   5    31896.42    30747.12    400.95 o 
  -5  12   5    28884.02    27770.13    398.11 o 
  -4  12   5    42219.06    42258.88    482.17 o 
  -3  12   5      632.27      325.75    123.11 o 
  -2  12   5     6132.24     6768.28    260.33 o 
  -1  12   5     2389.34     2481.12    175.75 o 
   0  12   5      170.39      320.59    142.25 o 
   1  12   5     1482.60     1417.79    154.40 o 
   2  12   5     1563.18     1884.26    144.02 o 
   3  12   5    13514.41    12567.38    283.11 o 
   4  12   5      672.69      858.44    192.13 o 
   5  12   5     7063.60     6511.05    297.92 o 
   6  12   5    30397.73    30074.69    802.25 o 
   7  12   5    21151.87    21672.30    514.71 o 
   8  12   5    14090.06    12907.22    528.63 o 
   9  12   5     1347.52     1884.59    341.62 o 
  10  12   5     4744.21     4844.94    404.34 o 
  11  12   5     6284.68     5915.19    695.49 o 
  12  12   5      633.49      953.24    398.17 o 
  13  12   5      102.99      629.67    425.62 o 
 -15  13   5       48.34       34.30    565.94 o 
 -14  13   5     1237.20     1436.49    515.00 o 
 -13  13   5      607.58      657.35    377.52 o 
 -12  13   5     6326.97     6287.66    615.97 o 
 -11  13   5    12872.07    12831.32    534.04 o 
 -10  13   5    18540.02    17727.70    588.93 o 
  -9  13   5    13172.29    12765.57    272.17 o 
  -8  13   5      379.65      596.01    129.60 o 
  -7  13   5     5356.37     5341.11    164.62 o 
  -6  13   5     9675.22     8880.91    212.37 o 
  -5  13   5    49878.70    48879.00    579.59 o 
  -4  13   5       23.23     -143.87     95.91 o 
  -3  13   5      272.77      362.68    141.47 o 
  -2  13   5     3812.67     3766.84    213.75 o 
  -1  13   5    62830.91    66034.80   1028.94 o 
   0  13   5     2228.32     2118.39    176.43 o 
   1  13   5      132.13      117.53     93.64 o 
   2  13   5      231.51     -180.55    132.34 o 
   3  13   5    10479.44    11160.61    622.96 o 
   4  13   5       91.72     -118.03    227.82 o 
   5  13   5       96.09       19.85    191.06 o 
   6  13   5      144.55       41.23    205.29 o 
   7  13   5    54995.64    53484.48    942.04 o 
   8  13   5     6663.73     6621.45    329.92 o 
   9  13   5    12097.25    11290.57    520.80 o 
  10  13   5      818.96      727.91    349.17 o 
  11  13   5      582.35      618.34    379.48 o 
  12  13   5     1405.30     1378.03    419.67 o 
  13  13   5     7507.52     7783.59    533.66 o 
 -14  14   5     9185.40     8918.43    540.17 o 
 -13  14   5     1025.00      979.19    379.86 o 
 -12  14   5     2268.87     2156.15    386.97 o 
 -11  14   5     5027.58     5362.63    397.84 o 
 -10  14   5    25767.69    23949.36    683.55 o 
  -9  14   5    46228.29    44535.88    563.14 o 
  -8  14   5     8741.73     8434.04    232.26 o 
  -7  14   5     4039.66     3975.72    158.92 o 
  -6  14   5     1718.79     1696.67    131.13 o 
  -5  14   5     2076.46     1852.76    128.84 o 
  -4  14   5     7748.49     8128.92    202.28 o 
  -3  14   5      481.57      366.00    113.95 o 
  -2  14   5    29433.74    30124.86    502.05 o 
  -1  14   5     1178.85     1290.78    144.33 o 
   0  14   5    49805.38    52363.24    775.61 o 
   1  14   5     1896.55     1822.20    178.28 o 
   2  14   5    12965.95    13800.25    327.75 o 
   3  14   5     2247.40     2125.81    213.70 o 
   4  14   5     9837.33    10029.58    360.24 o 
   5  14   5     9915.89     8923.25    432.34 o 
   6  14   5     1267.91     1383.38    234.23 o 
   7  14   5     1597.64     1245.21    247.81 o 
   8  14   5    35345.35    38590.44   2656.45 o 
   9  14   5     2384.33     2716.66    456.41 o 
  10  14   5     1709.72     1485.35    367.02 o 
  11  14   5     7432.98     7308.29    481.85 o 
  12  14   5     3136.69     2749.03    508.66 o 
  13  14   5     1869.06     1861.52    613.98 o 
 -14  15   5    10143.77     9702.23    569.04 o 
 -13  15   5     2676.59     2619.41    573.40 o 
 -12  15   5     1371.28     1473.03    372.20 o 
 -11  15   5       35.34     -147.52    407.84 o 
 -10  15   5    13048.62    12717.89    531.39 o 
  -9  15   5      113.66      282.46    155.26 o 
  -8  15   5     8843.24     9005.77    247.81 o 
  -7  15   5    15958.93    15160.27    287.88 o 
  -6  15   5     1378.29     1256.85    136.14 o 
  -5  15   5     1759.75     2158.03    137.70 o 
  -4  15   5        3.02      -23.96    122.56 o 
  -3  15   5    17527.78    18065.56    300.21 o 
  -2  15   5     7143.28     7156.48    239.68 o 
  -1  15   5    75674.75    78058.67   1072.29 o 
   0  15   5    23365.62    21926.46    395.75 o 
   1  15   5    35116.42    35879.55    631.69 o 
   2  15   5     1381.40     1419.82    167.71 o 
   3  15   5    11165.83    10449.80    369.86 o 
   4  15   5     9535.29     8537.85    344.30 o 
   5  15   5     1691.32     1586.13    235.54 o 
   6  15   5     2222.05     1918.99    255.07 o 
   7  15   5       54.96      168.04    241.76 o 
   8  15   5    14151.06    14768.51    467.78 o 
   9  15   5    10839.02    10649.32    425.27 o 
  10  15   5     4779.08     4825.98    431.70 o 
  11  15   5     3421.09     2892.17    428.03 o 
  12  15   5        5.56      122.57    424.32 o 
 -14  16   5      362.98      301.89    427.60 o 
 -13  16   5        7.09      -83.06    391.28 o 
 -12  16   5    18935.57    17484.68    678.97 o 
 -11  16   5      352.88      498.80    344.10 o 
 -10  16   5     4975.70     4933.71    383.68 o 
  -9  16   5     1660.93     1322.70    207.63 o 
  -8  16   5    44908.77    42225.64    545.58 o 
  -7  16   5     7726.18     7700.77    315.58 o 
  -6  16   5      845.41      685.52    138.71 o 
  -5  16   5     1563.53     1518.39    176.33 o 
  -4  16   5    96045.10    97174.09   1060.85 o 
  -3  16   5    18126.79    17639.14    308.60 o 
  -2  16   5    28661.43    28607.18    502.95 o 
  -1  16   5     1319.96     1044.81    149.98 o 
   0  16   5      274.06      380.61    135.39 o 
   1  16   5      158.29     -187.76    203.58 o 
   2  16   5    31050.49    32838.18    727.17 o 
   3  16   5      875.39      888.54    217.24 o 
   4  16   5     9629.85     9228.46    361.78 o 
   5  16   5      435.44       43.78    225.51 o 
   6  16   5      362.09      358.34    238.93 o 
   7  16   5       13.66      -87.15    246.32 o 
   8  16   5      834.19      433.36    274.98 o 
   9  16   5      820.02      622.06    420.59 o 
  10  16   5    10957.82    10398.08    549.65 o 
  11  16   5     8864.11     8215.03    522.55 o 
  12  16   5      642.26      635.44    435.67 o 
 -14  17   5      899.45      785.29    442.32 o 
 -13  17   5      103.24      -30.89    395.84 o 
 -12  17   5     5011.23     5414.11    459.20 o 
 -11  17   5       55.93      -63.73    339.80 o 
 -10  17   5      849.14      908.62    331.39 o 
  -9  17   5     1657.44     1848.26    220.24 o 
  -8  17   5    17911.88    18073.46    332.12 o 
  -7  17   5      333.73      332.26    170.32 o 
  -6  17   5      441.66      199.54    166.93 o 
  -5  17   5    32310.59    33094.49    442.23 o 
  -4  17   5     8458.44     8672.65    246.36 o 
  -3  17   5     1049.61     1017.74    140.21 o 
  -2  17   5     1902.59     1957.07    165.26 o 
  -1  17   5        3.46      111.32    219.57 o 
   0  17   5       28.71     -296.32    197.55 o 
   1  17   5     6422.13     6877.78    273.67 o 
   2  17   5     3613.32     3886.15    262.91 o 
   3  17   5     5174.61     5281.59    286.01 o 
   4  17   5      235.99       23.20    227.04 o 
   5  17   5      266.60      337.64    270.33 o 
   6  17   5     4226.98     4407.74    338.53 o 
   7  17   5    38307.04    35747.98    898.84 o 
   8  17   5      122.13       61.56    272.65 o 
   9  17   5      561.95      676.58    300.25 o 
  10  17   5     5918.86     6496.77    479.02 o 
  11  17   5     8171.71     7723.70    641.01 o 
  12  17   5      139.79      375.58    611.21 o 
 -13  18   5     2351.72     1810.86    435.22 o 
 -12  18   5      407.65      388.09    384.81 o 
 -11  18   5     3993.25     4098.87    422.73 o 
 -10  18   5     1125.55      736.88    547.32 o 
  -9  18   5     4082.48     4012.00    255.59 o 
  -8  18   5      462.98      597.43    207.55 o 
  -7  18   5       78.97     -262.60    175.06 o 
  -6  18   5     1559.16     1321.99    168.52 o 
  -5  18   5     2844.13     3073.31    172.79 o 
  -4  18   5      527.60      580.84    148.53 o 
  -3  18   5      571.19      231.95    139.22 o 
  -2  18   5     7677.34     7891.64    251.95 o 
  -1  18   5       19.96     -190.66    313.24 o 
   0  18   5     9596.72     9832.09    383.87 o 
   1  18   5     1918.00     2230.17    226.74 o 
   2  18   5    61798.57    65981.82   1109.98 o 
   3  18   5      719.77      455.78    239.96 o 
   4  18   5    18722.90    18332.01    499.36 o 
   5  18   5      167.18       74.16    247.09 o 
   6  18   5    11567.64    11283.66    418.01 o 
   7  18   5    11426.37    11331.07    477.27 o 
   8  18   5      753.14      532.26    288.27 o 
   9  18   5     2989.57     2934.75    336.01 o 
  10  18   5       22.51       34.13    324.67 o 
  11  18   5     1722.53     1013.23    443.34 o 
 -13  19   5     4274.02     3482.44    474.98 o 
 -12  19   5      534.32     -103.64    453.11 o 
 -11  19   5      460.38      -15.84    416.75 o 
 -10  19   5      271.41      116.28    340.19 o 
  -9  19   5     2241.91     1778.89    280.72 o 
  -8  19   5     7146.11     7062.35    296.58 o 
  -7  19   5     1554.07     1597.04    184.11 o 
  -6  19   5     3199.69     2853.89    190.72 o 
  -5  19   5     1142.00      999.40    163.59 o 
  -4  19   5      261.90      325.29    154.55 o 
  -3  19   5    14063.29    13912.18    332.24 o 
  -2  19   5     1951.98     1902.88    158.78 o 
  -1  19   5    26508.00    26665.34    574.36 o 
   0  19   5     8654.09     8568.46    342.08 o 
   1  19   5   254981.44   265707.00   4515.43 o 
   2  19   5      848.60     1019.29    254.87 o 
   3  19   5    14708.27    14688.06    471.23 o 
   4  19   5     1774.59     2024.68    295.27 o 
   5  19   5    30428.71    29569.82    654.81 o 
   6  19   5       31.12     -117.97    276.89 o 
   7  19   5     1487.86     1072.38    425.70 o 
   8  19   5    10310.41    10902.73    753.07 o 
   9  19   5      335.24      -60.85    308.76 o 
  10  19   5     8955.10     8092.19    434.70 o 
  11  19   5      191.66      -57.48    567.32 o 
 -12  20   5      226.44     -112.91    401.53 o 
 -11  20   5      392.36     -210.67    372.07 o 
 -10  20   5     1098.58      934.31    540.49 o 
  -9  20   5     2013.86     2033.13    430.60 o 
  -8  20   5    29567.57    28117.96    558.84 o 
  -7  20   5     5497.36     5164.75    271.92 o 
  -6  20   5      702.13      713.76    174.36 o 
  -5  20   5     1852.04     1799.11    174.99 o 
  -4  20   5    27126.90    27028.97    417.76 o 
  -3  20   5       82.27      -57.62    148.72 o 
  -2  20   5     6922.13     7313.67    255.18 o 
  -1  20   5      194.28     -129.40    233.21 o 
   0  20   5    60357.82    60644.15   1386.82 o 
   1  20   5      397.69      765.31    286.86 o 
   2  20   5   134727.09   135480.89   2401.27 o 
   3  20   5     2076.94     2329.68    283.61 o 
   4  20   5      385.01      181.93    264.90 o 
   5  20   5    11604.10    13204.30   1345.67 o 
   6  20   5     7697.52     7543.47    374.92 o 
   7  20   5      821.62      873.29    298.63 o 
   8  20   5     9772.19     8570.80    419.11 o 
   9  20   5      322.52      396.52    342.63 o 
  10  20   5     4212.46     3435.01    517.03 o 
  11  20   5     2328.59     2383.08    473.83 o 
 -12  21   5    12484.88    12246.85    651.24 o 
 -11  21   5     1964.36     1082.18    433.78 o 
 -10  21   5      312.02       61.86    354.21 o 
  -9  21   5       64.68       19.04    334.62 o 
  -8  21   5     2061.89     2107.64    261.38 o 
  -7  21   5     3071.11     3191.35    267.10 o 
  -6  21   5    14355.66    13647.37    340.15 o 
  -5  21   5    29217.34    29517.88    439.01 o 
  -4  21   5     3496.78     3765.00    199.66 o 
  -3  21   5       71.23       20.20    155.81 o 
  -2  21   5     1535.41     1685.55    236.99 o 
  -1  21   5    39311.72    40073.71    751.97 o 
   0  21   5     1835.19     1932.11    261.66 o 
   1  21   5    18649.83    17412.72    650.81 o 
   2  21   5        0.57      169.25    417.37 o 
   3  21   5    19404.05    19532.81    646.28 o 
   4  21   5     4623.70     4472.53    332.27 o 
   5  21   5     1988.14     1889.35    320.80 o 
   6  21   5     3444.84     3909.56    474.93 o 
   7  21   5    26998.22    25342.03    643.11 o 
   8  21   5    15335.03    15597.74    542.20 o 
   9  21   5    10397.00     9542.90    474.07 o 
  10  21   5       35.80       78.06    438.68 o 
 -12  22   5      666.27      644.36    428.72 o 
 -11  22   5    12423.48    12768.50    651.91 o 
 -10  22   5    10145.63     9207.00    552.64 o 
  -9  22   5      884.94      467.70    351.64 o 
  -8  22   5     3268.33     3525.78    289.74 o 
  -7  22   5        5.27      -66.12    241.89 o 
  -6  22   5     7229.42     6948.16    285.66 o 
  -5  22   5    13224.77    13200.14    319.44 o 
  -4  22   5    41405.16    42224.13    568.00 o 
  -3  22   5      152.44      578.39    308.05 o 
  -2  22   5     6419.25     6545.70    302.18 o 
  -1  22   5      120.72      132.24    222.90 o 
   0  22   5     6959.39     6836.93    389.15 o 
   1  22   5       26.35      158.62    295.52 o 
   2  22   5      499.23      496.45    302.19 o 
   3  22   5       90.04      382.41    275.43 o 
   4  22   5      589.01      418.70    284.60 o 
   5  22   5      691.60      -78.60    292.37 o 
   6  22   5    31630.35    30131.37    701.74 o 
   7  22   5     5037.17     5654.11    386.38 o 
   8  22   5    18391.08    17809.24    587.75 o 
   9  22   5      738.15     1434.45    365.88 o 
  10  22   5      540.87      215.33    372.85 o 
 -11  23   5     7471.77     6501.69    517.43 o 
 -10  23   5      912.94      660.22    688.56 o 
  -9  23   5      528.65       13.06    359.10 o 
  -8  23   5      173.90      167.50    262.59 o 
  -7  23   5     1155.05      792.11    241.02 o 
  -6  23   5     1610.43     1936.88    251.37 o 
  -5  23   5      561.33      395.66    205.35 o 
  -4  23   5     2476.91     2484.28    218.80 o 
  -3  23   5    19940.01    19255.88    438.50 o 
  -2  23   5     5126.44     5496.85    290.74 o 
  -1  23   5     3786.18     3972.33    274.56 o 
   0  23   5      821.10      999.73    312.68 o 
   1  23   5      986.82      595.74    317.21 o 
   2  23   5        4.90     -471.48    314.32 o 
   3  23   5       28.72      -49.58    283.12 o 
   4  23   5     8778.01     8468.73    401.75 o 
   5  23   5     2460.30     2660.23    422.70 o 
   6  23   5      539.71      273.31    315.51 o 
   7  23   5    10607.44    10126.33    461.42 o 
   8  23   5     2456.84     2643.60    456.92 o 
   9  23   5       88.25     -252.87    361.94 o 
 -11  24   5     3309.66     2593.63    460.39 o 
 -10  24   5    12472.13    11668.06    601.90 o 
  -9  24   5     2110.50     1197.01    385.03 o 
  -8  24   5     9221.88     8901.19    368.84 o 
  -7  24   5     4357.41     4108.45    336.99 o 
  -6  24   5      676.37      804.63    242.00 o 
  -5  24   5      517.34      467.49    229.02 o 
  -4  24   5     3076.29     3453.98    376.32 o 
  -3  24   5     9489.62     9859.71    376.63 o 
  -2  24   5    10522.02    10586.31    388.31 o 
  -1  24   5     4762.96     4321.33    326.06 o 
   0  24   5       70.29       95.99    320.28 o 
   1  24   5       87.14        4.10    325.38 o 
   2  24   5      261.80      -40.12    335.11 o 
   3  24   5     8477.57     8635.27    461.01 o 
   4  24   5     6022.35     6321.54    381.72 o 
   5  24   5      283.96      190.28    317.10 o 
   6  24   5       77.19      -77.37    404.62 o 
   7  24   5     1358.04     1413.00    358.00 o 
   8  24   5      576.78      291.31    586.61 o 
   9  24   5       32.34     -215.14    443.86 o 
 -10  25   5    16710.36    15239.07   1337.61 o 
  -9  25   5     1826.78      872.50    388.76 o 
  -8  25   5     7689.07     7678.32    376.01 o 
  -7  25   5     1407.13     1560.12    264.42 o 
  -6  25   5      119.09     -137.38    247.69 o 
  -5  25   5    20211.96    20319.07    981.45 o 
  -4  25   5     2711.10     2599.33    300.65 o 
  -3  25   5     1015.01     1471.21    321.88 o 
  -2  25   5      290.34      291.34    265.28 o 
  -1  25   5    31641.29    30874.91    678.14 o 
   0  25   5     1483.54     1707.15    351.24 o 
   1  25   5     7442.38     7139.65    436.74 o 
   2  25   5      314.11      191.79    345.86 o 
   3  25   5     5640.60     5784.29    431.21 o 
   4  25   5      168.47       41.43    322.04 o 
   5  25   5        8.80     -427.99    333.51 o 
   6  25   5      489.43      467.77    352.46 o 
   7  25   5     7582.18     7476.43    566.33 o 
   8  25   5     4316.78     4222.84    536.43 o 
  -9  26   5     7032.25     7294.36    445.73 o 
  -8  26   5    12660.95    12728.67    479.10 o 
  -7  26   5     4372.68     4016.74    308.34 o 
  -6  26   5    15051.34    14994.95    533.34 o 
  -5  26   5     4087.91     4534.78    385.49 o 
  -4  26   5       18.78      221.03    319.91 o 
  -3  26   5      289.33      274.37    470.48 o 
  -2  26   5    13540.21    12988.86    489.03 o 
  -1  26   5     6243.82     6300.54    365.80 o 
   0  26   5     2025.78     2084.71    308.10 o 
   1  26   5      550.50       39.66    346.97 o 
   2  26   5      183.65      526.63    366.44 o 
   3  26   5     2358.64     2266.80    397.24 o 
   4  26   5     2582.34     2303.14    360.70 o 
   5  26   5      516.92      125.26    336.95 o 
   6  26   5     5228.14     4943.86    425.80 o 
   7  26   5     1025.55      789.44    543.92 o 
   8  26   5    27851.37    27356.66    751.38 o 
  -9  27   5     8229.09     7887.40    460.00 o 
  -8  27   5      507.36      674.26    502.11 o 
  -7  27   5     4917.60     4846.12    408.05 o 
  -6  27   5     3845.48     4269.22    436.24 o 
  -5  27   5     2430.57     2569.06    484.85 o 
  -4  27   5      111.84      356.31    329.47 o 
  -3  27   5     6838.33     6819.23    413.33 o 
  -2  27   5       58.85      101.73    365.30 o 
  -1  27   5     2307.21     2361.22    332.43 o 
   0  27   5        1.16     -523.25    348.83 o 
   1  27   5      189.64       77.22    366.07 o 
   2  27   5        2.15     -298.16    359.77 o 
   3  27   5     5842.77     6264.98    614.15 o 
   4  27   5      770.67      714.24    350.79 o 
   5  27   5      371.27     -291.90    349.84 o 
   6  27   5     3636.15     3325.40    457.62 o 
   7  27   5     7577.35     7751.02    515.65 o 
  -8  28   5      158.86      -34.47    531.73 o 
  -7  28   5      755.33      856.44    452.39 o 
  -6  28   5        3.76      188.47    359.52 o 
  -5  28   5      435.30      574.59    348.68 o 
  -4  28   5     1122.41     1492.37    403.16 o 
  -3  28   5      366.95      604.86    399.82 o 
  -2  28   5     1204.12      991.12    398.86 o 
  -1  28   5       33.58      128.66    558.37 o 
   0  28   5    16070.45    13893.21   1828.49 o 
   1  28   5     3088.42     3455.00    362.85 o 
   2  28   5     9563.36    10139.02    915.01 o 
   3  28   5       67.62     -291.13    391.51 o 
   4  28   5    10205.30    10107.88    556.85 o 
   5  28   5     1798.22     1922.98    720.83 o 
   6  28   5      783.62      329.77    396.23 o 
  -7  29   5       75.99      536.76    380.87 o 
  -6  29   5     3239.99     3997.75    681.66 o 
  -5  29   5    25041.00    25776.79    681.20 o 
  -4  29   5      707.76     1081.79    416.92 o 
  -3  29   5      737.59     1132.20    642.47 o 
  -2  29   5      969.82     1547.78    407.98 o 
  -1  29   5     5902.71     6075.98    465.96 o 
   0  29   5      231.07      454.77    501.66 o 
   1  29   5    16566.88    17234.54    782.10 o 
   2  29   5      132.59      230.16    413.40 o 
   3  29   5     1273.02     1145.25    425.45 o 
   4  29   5     6202.83     6015.16    532.62 o 
   5  29   5      944.05      992.44    387.43 o 
  -6  30   5     1411.09     2213.12    598.35 o 
  -5  30   5     1112.83     1617.94    441.46 o 
  -4  30   5       20.70     1675.36    540.74 o 
  -3  30   5      366.86     1081.92    424.54 o 
  -2  30   5      270.16      621.05    503.97 o 
  -1  30   5      522.53      910.45    408.59 o 
   0  30   5      568.21      704.62    530.17 o 
   1  30   5       64.17      342.00    422.31 o 
   2  30   5      185.05        9.98    461.13 o 
   3  30   5      458.45      -35.26    427.05 o 
   4  30   5      919.11      686.78    585.34 o 
  -4  31   5      238.94      612.55    669.36 o 
  -3  31   5     2899.53     3805.19    556.12 o 
  -2  31   5       13.03      758.97    479.70 o 
  -1  31   5      135.27      216.31    409.20 o 
   0  31   5      382.79      540.27    849.77 o 
   1  31   5    17026.68    16883.59    680.62 o 
   2  31   5     1415.83     1742.73    475.92 o 
 -16   0   6        9.25    -1074.91    716.61 o 
 -15   0   6      525.03     1287.13    447.91 o 
 -14   0   6      695.70      937.45    542.26 o 
 -13   0   6     7353.79     6812.34    601.39 o 
 -12   0   6     3530.11     4015.14    550.85 o 
 -11   0   6      176.36      816.17    355.02 o 
 -10   0   6    33911.45    33911.97    840.61 o 
  -9   0   6    21035.18    20747.01   1413.51 o 
  -8   0   6     1038.72     1275.31    214.11 o 
  -7   0   6    21011.87    20745.54    971.31 o 
  -6   0   6    19899.47    19428.41    501.29 o 
  -5   0   6    36468.59    33060.00    709.72 o 
  -4   0   6   387686.25   395243.78   7010.13 o 
  -3   0   6    65851.05    66373.72   1254.34 o 
  -2   0   6   350417.50   373180.78   5627.49 o 
  -1   0   6    16978.79    16270.74    313.52 o 
   0   0   6    25728.58    26843.89    466.54 o 
   1   0   6     4737.82     4520.29    165.06 o 
   2   0   6      354.35      398.29    132.19 o 
   3   0   6       88.16     -250.96    192.77 o 
   4   0   6    76332.18    71052.16   1631.32 o 
   5   0   6    30876.94    29197.41    668.00 o 
   6   0   6    21127.16    20557.04    543.86 o 
   7   0   6     9988.45     9133.94    402.80 o 
   8   0   6    34924.39    32970.32    760.77 o 
   9   0   6      128.64       83.32    259.06 o 
  10   0   6    15563.42    15004.59    534.61 o 
  11   0   6      284.17      323.30    302.60 o 
  12   0   6      258.65      464.43    582.69 o 
  13   0   6     2074.02     2656.71    696.39 o 
  14   0   6     5896.83     6756.75    787.36 o 
 -16   1   6     6292.30     5019.62    782.56 o 
 -15   1   6     3169.12     3771.33    370.71 o 
 -14   1   6     6954.05     7761.14    470.76 o 
 -13   1   6     1270.30     1874.86    615.79 o 
 -12   1   6      844.35     1912.74    542.76 o 
 -11   1   6    11562.38    11510.36    442.61 o 
 -10   1   6      728.95      878.36    277.84 o 
  -9   1   6     6436.34     7325.39    266.02 o 
  -8   1   6     3579.13     3694.68    133.23 o 
  -7   1   6      683.89      938.84    105.45 o 
  -6   1   6      170.29      128.62    122.32 o 
  -5   1   6    54229.15    52943.38    735.58 o 
  -4   1   6    41031.51    39129.92    561.50 o 
  -3   1   6   162828.97   166935.89   2122.36 o 
  -2   1   6     7090.05     6108.53    206.14 o 
  -1   1   6    21162.69    20532.92    297.44 o 
   0   1   6       15.14      -49.29     54.39 o 
   1   1   6     2456.26     2499.01    103.53 o 
   2   1   6     9648.75     9401.83    219.64 o 
   3   1   6    18259.48    18172.94    488.06 o 
   4   1   6     1617.68      947.10    193.29 o 
   5   1   6    36710.66    34022.40    523.08 o 
   6   1   6     4031.86     3872.37    182.03 o 
   7   1   6     3527.89     3411.38    189.16 o 
   8   1   6     7971.95     7954.66    267.78 o 
   9   1   6     4800.17     4566.56    224.80 o 
  10   1   6     1580.33     1805.80    209.42 o 
  11   1   6     1363.09     1368.11    224.47 o 
  12   1   6     1064.04      925.08    303.46 o 
  13   1   6     1041.11     1710.74    461.24 o 
  14   1   6     5167.89     6625.06    572.25 o 
 -16   2   6     1784.66     2033.76   1101.70 o 
 -15   2   6     2180.47     3092.83    480.85 o 
 -14   2   6     6798.50     7139.66    396.29 o 
 -13   2   6      995.11     1442.94    375.23 o 
 -12   2   6     4960.59     5792.05    397.42 o 
 -11   2   6     2707.63     2876.30    287.92 o 
 -10   2   6     2698.82     3066.35    317.39 o 
  -9   2   6     1191.89     1334.28    226.06 o 
  -8   2   6    11547.48    10853.06    264.09 o 
  -7   2   6      408.10      407.37    144.18 o 
  -6   2   6      901.21     1030.36    133.02 o 
  -5   2   6     4918.83     4599.71    169.08 o 
  -4   2   6    12513.89    13079.82    264.05 o 
  -3   2   6    30069.36    30329.18    410.50 o 
  -2   2   6   130435.73   132533.25   1332.73 o 
  -1   2   6    10581.92     9701.12    180.98 o 
   0   2   6     3211.28     3585.50    220.64 o 
   1   2   6      408.75      308.45     81.15 o 
   2   2   6    75156.40    73842.06    879.42 o 
   3   2   6     2166.00     2173.73    201.05 o 
   4   2   6    19994.32    18667.98    441.95 o 
   5   2   6      385.30      115.67    247.19 o 
   6   2   6     1674.61     1489.76    171.05 o 
   7   2   6     8331.17     8347.76    358.20 o 
   8   2   6       93.74      162.06    176.10 o 
   9   2   6     1584.48     1825.13    197.39 o 
  10   2   6      347.12      352.49    197.72 o 
  11   2   6     1417.79     1386.72    307.09 o 
  12   2   6      373.43      584.13    466.55 o 
  13   2   6     2164.17     2913.60    488.86 o 
  14   2   6       69.31     1389.86    837.39 o 
 -16   3   6     8025.73     8753.19    512.48 o 
 -15   3   6     3956.52     5142.16    535.72 o 
 -14   3   6      165.70      872.76    439.66 o 
 -13   3   6      335.88      275.48    349.22 o 
 -12   3   6    16588.58    16316.92    814.96 o 
 -11   3   6     2028.23     2173.19    277.05 o 
 -10   3   6     9498.50     9393.64    394.54 o 
  -9   3   6    20478.41    20523.31    726.19 o 
  -8   3   6    32461.94    31398.82    465.41 o 
  -7   3   6     7109.85     7046.44    247.98 o 
  -6   3   6       63.70       11.86    123.39 o 
  -5   3   6     6121.07     5995.13    225.25 o 
  -4   3   6     3435.69     3633.92    143.98 o 
  -3   3   6    26073.10    27475.37    340.64 o 
  -2   3   6      246.37      156.49     65.37 o 
  -1   3   6    22655.12    23111.78    290.67 o 
   0   3   6      451.75      460.21     82.05 o 
   1   3   6      219.68      230.86     79.27 o 
   2   3   6     8063.30     7652.08    196.16 o 
   3   3   6   188855.17   186038.77   2337.62 o 
   4   3   6      855.27      808.73    165.58 o 
   5   3   6       17.27      -35.63    196.36 o 
   6   3   6      871.69     1101.19    163.72 o 
   7   3   6    14838.94    14383.23    371.10 o 
   8   3   6     1700.23     1840.70    195.44 o 
   9   3   6     6424.56     7130.44    599.39 o 
  10   3   6        0.91       90.63    439.12 o 
  11   3   6      148.51      871.11    279.24 o 
  12   3   6      142.12      509.15    299.71 o 
  13   3   6     3185.55     2896.54    353.79 o 
  14   3   6     4291.13     5981.51    573.90 o 
 -16   4   6      725.83      644.61    742.27 o 
 -15   4   6     8227.03     8841.09    604.10 o 
 -14   4   6     9672.74     9476.87    516.79 o 
 -13   4   6    15127.92    15525.25    636.95 o 
 -12   4   6      269.07      492.69    282.01 o 
 -11   4   6    40737.61    42297.52    824.06 o 
 -10   4   6     7848.32     7887.19    345.26 o 
  -9   4   6    22018.15    21928.59    442.71 o 
  -8   4   6     3946.98     3767.95    163.48 o 
  -7   4   6     6871.77     6660.84    236.65 o 
  -6   4   6     2497.61     2542.59    155.83 o 
  -5   4   6      785.53      649.21     95.83 o 
  -4   4   6    60441.69    62672.10    760.52 o 
  -3   4   6    55211.66    55147.48    628.16 o 
  -2   4   6   198854.08   209120.19   2479.50 o 
  -1   4   6     8034.40     7548.68    172.56 o 
   0   4   6     2675.08     3116.64    101.19 o 
   1   4   6     5851.25     5728.39    147.82 o 
   2   4   6     3439.51     3712.86    137.21 o 
   3   4   6    13895.97    13309.95    257.06 o 
   4   4   6    26263.08    25649.64    421.09 o 
   5   4   6     3153.85     2909.87    197.28 o 
   6   4   6    28285.27    25806.62    481.28 o 
   7   4   6    71734.46    69031.89   1102.95 o 
   8   4   6     5948.01     5956.21    254.11 o 
   9   4   6      245.80      729.69    274.14 o 
  10   4   6     6026.62     6258.40    330.13 o 
  11   4   6    21336.42    21978.44    572.68 o 
  12   4   6    10070.35     9343.74    688.80 o 
  13   4   6     2235.85     2456.75    355.48 o 
  14   4   6     7261.45     8197.29    592.40 o 
 -16   5   6     4301.06     4402.33   1015.60 o 
 -15   5   6     3598.13     4858.39    554.94 o 
 -14   5   6    16148.20    17643.77    788.48 o 
 -13   5   6     1346.46     1638.94    313.53 o 
 -12   5   6     6044.30     6941.41    434.13 o 
 -11   5   6    36005.82    35439.52    729.94 o 
 -10   5   6    29715.19    29302.04    625.08 o 
  -9   5   6    11342.84    11288.95    877.78 o 
  -8   5   6      918.85     1232.57    216.05 o 
  -7   5   6    91225.95    90835.92   1114.62 o 
  -6   5   6    68028.39    68424.09    943.75 o 
  -5   5   6   122283.83   124934.75   1463.27 o 
  -4   5   6     1051.48     1046.24     85.72 o 
  -3   5   6    20244.15    22604.02    302.54 o 
  -2   5   6    19796.92    19943.89    268.24 o 
  -1   5   6     4154.30     4217.13    130.76 o 
   0   5   6     2016.19     2279.94    106.07 o 
   1   5   6    76756.96    80476.16    925.32 o 
   2   5   6    15898.58    15139.09    246.47 o 
   3   5   6    17788.66    17546.04    289.24 o 
   4   5   6    11072.53    10736.65    261.81 o 
   5   5   6    38202.00    36341.68    590.55 o 
   6   5   6     7339.52     7059.54    284.35 o 
   7   5   6    18427.69    17891.42    397.84 o 
   8   5   6      255.00      798.46    181.00 o 
   9   5   6     9014.65     7854.81    414.34 o 
  10   5   6    13326.02    15318.86    586.01 o 
  11   5   6     4345.56     4707.59    330.13 o 
  12   5   6     4654.68     5365.07    365.93 o 
  13   5   6     9027.58     8984.64    446.21 o 
  14   5   6    12385.31    12753.57    710.58 o 
 -16   6   6     2093.23     2632.98    965.20 o 
 -15   6   6     6776.05     8015.72   1477.94 o 
 -14   6   6     5982.63     6359.07    750.22 o 
 -13   6   6     9450.36    10035.31    538.11 o 
 -12   6   6     8786.95     8576.08    414.77 o 
 -11   6   6    14130.75    15238.57    605.76 o 
 -10   6   6    21735.37    22188.43    540.65 o 
  -9   6   6    53045.61    52205.70    916.57 o 
  -8   6   6     4985.61     5192.08    288.05 o 
  -7   6   6    12394.42    13023.25    275.31 o 
  -6   6   6    32271.68    31299.04    401.72 o 
  -5   6   6    33734.87    32370.85    374.13 o 
  -4   6   6     4177.33     4348.88    115.16 o 
  -3   6   6     1331.19     1298.53    124.68 o 
  -2   6   6      121.12      629.69     84.26 o 
  -1   6   6     8472.84     8084.35    178.91 o 
   0   6   6    77566.85    81578.02    937.61 o 
   1   6   6     2292.36     2141.60    204.91 o 
   2   6   6    33439.69    33210.44    434.99 o 
   3   6   6     2308.30     2352.83    131.84 o 
   4   6   6   151618.84   146540.06   1909.02 o 
   5   6   6    11324.14    11023.76    256.39 o 
   6   6   6    12421.19    11730.04    382.30 o 
   7   6   6     4121.37     4264.57    247.17 o 
   8   6   6    48275.13    45716.17    990.58 o 
   9   6   6     2288.20     2671.13    316.62 o 
  10   6   6     3121.07     3197.41    343.15 o 
  11   6   6     3600.99     3662.49    375.89 o 
  12   6   6    18862.29    18484.01    563.37 o 
  13   6   6    11410.20    12054.13    508.21 o 
 -15   7   6     8956.34     9915.55    660.25 o 
 -14   7   6     8126.77     8616.31    740.61 o 
 -13   7   6     2742.83     3374.94    678.96 o 
 -12   7   6    22415.52    22455.93    522.40 o 
 -11   7   6     1529.06     1972.43    273.02 o 
 -10   7   6    11607.18    11995.53    432.64 o 
  -9   7   6    20923.83    21043.20    586.94 o 
  -8   7   6      911.94     1103.07    218.03 o 
  -7   7   6      906.75      862.84    126.80 o 
  -6   7   6     1126.30     1357.65    135.75 o 
  -5   7   6      612.41      895.28     82.28 o 
  -4   7   6     1504.01     1596.95     92.45 o 
  -3   7   6    33278.20    34337.52    474.31 o 
  -2   7   6     9125.44     9507.98    350.05 o 
  -1   7   6    31199.28    32012.04    435.66 o 
   0   7   6      184.18      353.16     80.48 o 
   1   7   6    35343.30    35451.61    489.68 o 
   2   7   6     5752.12     5998.59    195.10 o 
   3   7   6    54365.38    54065.96    625.82 o 
   4   7   6     5655.06     7019.05    529.72 o 
   5   7   6    15242.19    14201.37    280.00 o 
   6   7   6    10983.01    10041.33    505.00 o 
   7   7   6    41292.70    38804.10   1051.25 o 
   8   7   6     5364.22     6337.10    380.74 o 
   9   7   6    17299.31    16423.35    575.94 o 
  10   7   6     5669.09     5704.45    393.88 o 
  11   7   6      459.37      653.32    344.97 o 
  12   7   6     4402.87     4242.05    415.42 o 
  13   7   6     3208.41     3528.20    386.71 o 
 -15   8   6     1682.84     2181.89    520.96 o 
 -14   8   6       12.97      423.28    538.72 o 
 -13   8   6     5557.72     5868.18    526.05 o 
 -12   8   6     5315.95     5598.18    380.91 o 
 -11   8   6     1048.51     1444.01    498.54 o 
 -10   8   6     7991.49     8367.98    485.67 o 
  -9   8   6      430.48      917.63    223.01 o 
  -8   8   6      147.82      593.17    149.76 o 
  -7   8   6     5852.30     6096.93    193.83 o 
  -6   8   6      508.78      642.80     99.33 o 
  -5   8   6     3927.07     3998.94    123.67 o 
  -4   8   6     4279.78     4736.23    134.78 o 
  -3   8   6     5067.96     4931.59    152.05 o 
  -2   8   6     4905.76     5007.70    162.34 o 
  -1   8   6     6683.23     6497.71    198.74 o 
   0   8   6    39388.29    41819.15    583.11 o 
   1   8   6     4386.29     4412.52    141.27 o 
   2   8   6     3531.04     3616.05    125.71 o 
   3   8   6    13669.26    13689.43    299.87 o 
   4   8   6      467.17      507.07     92.41 o 
   5   8   6     9003.24     8623.21    252.85 o 
   6   8   6    32364.75    31075.01    751.06 o 
   7   8   6      773.97      942.83    268.44 o 
   8   8   6      279.54      335.07    220.10 o 
   9   8   6      119.58      781.44    270.21 o 
  10   8   6      439.80     1541.59    335.27 o 
  11   8   6     2720.33     3048.37    380.81 o 
  12   8   6     5464.49     5658.93    440.83 o 
  13   8   6      282.36      537.78    356.33 o 
 -15   9   6      724.90     1350.49    775.23 o 
 -14   9   6     2913.26     4195.78   1297.78 o 
 -13   9   6      647.53      897.85    461.96 o 
 -12   9   6     3046.68     3577.57    279.85 o 
 -11   9   6    11766.07    11817.98    472.45 o 
 -10   9   6    10500.71    11228.55    410.79 o 
  -9   9   6    19276.85    19283.22    495.58 o 
  -8   9   6    14000.01    13927.30    289.90 o 
  -7   9   6    54884.79    53798.61    713.56 o 
  -6   9   6     4989.51     4938.44    167.54 o 
  -5   9   6     9340.22     9158.41    188.49 o 
  -4   9   6    10059.20     9678.23    199.47 o 
  -3   9   6    66216.81    69007.77    790.04 o 
  -2   9   6     2324.52     2455.22    123.33 o 
  -1   9   6       28.52      224.51     92.31 o 
   0   9   6      332.01      205.23    100.00 o 
   1   9   6       57.08      143.94    130.29 o 
   2   9   6     6983.77     5840.59    198.42 o 
   3   9   6      238.04      301.75     83.49 o 
   4   9   6     2031.65     2012.08    103.03 o 
   5   9   6      859.95     1170.84    195.90 o 
   6   9   6     4910.00     4734.20    403.94 o 
   7   9   6    13869.63    13532.25    525.69 o 
   8   9   6     4505.11     5009.45    441.38 o 
   9   9   6    24193.74    23171.75    798.15 o 
  10   9   6      313.54      515.24    252.70 o 
  11   9   6     1575.99     1671.35    381.62 o 
  12   9   6      753.63     2190.40    411.87 o 
  13   9   6     5300.32     5353.36    486.71 o 
 -15  10   6      735.63     1366.66    542.77 o 
 -14  10   6     8837.50     9303.98    642.68 o 
 -13  10   6    15102.32    14057.23    752.41 o 
 -12  10   6     2433.63     2711.38    465.29 o 
 -11  10   6    42656.38    42704.31    743.29 o 
 -10  10   6    14462.92    14467.71    410.10 o 
  -9  10   6     1355.27     1592.89    237.09 o 
  -8  10   6      328.68      223.45    152.81 o 
  -7  10   6     4782.02     4895.27    177.80 o 
  -6  10   6     3966.94     4040.98    156.60 o 
  -5  10   6     1059.91      937.20    114.01 o 
  -4  10   6      792.27      634.71    113.28 o 
  -3  10   6      157.24      221.93    101.71 o 
  -2  10   6     9434.48    10303.57    238.93 o 
  -1  10   6       80.17      -68.24     95.81 o 
   0  10   6       85.03       90.20    124.70 o 
   1  10   6      148.43       65.05     99.09 o 
   2  10   6    10585.60    11148.43    431.19 o 
   3  10   6     4089.39     3934.54    240.43 o 
   4  10   6     6421.67     5850.84    265.37 o 
   5  10   6      513.27      494.02    194.56 o 
   6  10   6    32900.39    32241.01    643.25 o 
   7  10   6    33678.31    33800.39    825.48 o 
   8  10   6    59439.89    54779.34   1162.96 o 
   9  10   6     1252.21     1802.17    342.14 o 
  10  10   6      568.27      738.07    344.05 o 
  11  10   6    14783.44    14621.30    724.28 o 
  12  10   6     8848.24     7824.59   1038.57 o 
  13  10   6     3711.26     4063.34    463.43 o 
 -15  11   6      602.35      909.46    831.33 o 
 -14  11   6    21077.25    22280.93    945.79 o 
 -13  11   6    13162.26    14925.13    792.49 o 
 -12  11   6    37762.96    38737.86   1127.79 o 
 -11  11   6    27915.22    27673.77    572.36 o 
 -10  11   6    17685.89    17753.93    445.15 o 
  -9  11   6       21.17       57.78    214.45 o 
  -8  11   6     2192.40     2165.33    178.17 o 
  -7  11   6      275.59      276.75    130.22 o 
  -6  11   6    25414.81    24958.89    400.54 o 
  -5  11   6    26790.87    26201.75    376.22 o 
  -4  11   6     5068.88     4950.14    185.92 o 
  -3  11   6      376.56      500.82    142.04 o 
  -2  11   6     7029.38     6608.58    225.87 o 
  -1  11   6    10943.58    11245.33    261.33 o 
   0  11   6      377.62      368.25    112.43 o 
   1  11   6     6990.64     6558.21    201.71 o 
   2  11   6      213.60      244.59    105.27 o 
   3  11   6     4775.78     4816.60    196.82 o 
   4  11   6     3131.63     2780.30    218.11 o 
   5  11   6   116752.22   113180.63   1751.45 o 
   6  11   6      174.36      676.80    238.63 o 
   7  11   6    75179.16    71346.09   1465.60 o 
   8  11   6     2191.14     2796.63    564.95 o 
   9  11   6     4375.42     4123.81    380.90 o 
  10  11   6     2217.31     2174.15    368.37 o 
  11  11   6     1560.66     1826.77    389.30 o 
  12  11   6     8990.64     8156.19    588.21 o 
  13  11   6     1757.37     1809.04    536.78 o 
 -15  12   6        9.79      178.41    533.03 o 
 -14  12   6      118.84      321.30    501.56 o 
 -13  12   6    62223.48    61159.77   1567.15 o 
 -12  12   6    41875.44    43234.18   1211.69 o 
 -11  12   6    24575.63    25338.28    874.79 o 
 -10  12   6    11534.64    10910.32    370.68 o 
  -9  12   6     7694.26     7482.02    293.95 o 
  -8  12   6     8735.28     8149.16    282.29 o 
  -7  12   6     6477.55     6246.75    221.93 o 
  -6  12   6    15461.45    15172.77    496.77 o 
  -5  12   6     8618.78     7562.66    290.66 o 
  -4  12   6    50655.27    48214.84    569.51 o 
  -3  12   6     1283.68     1345.57    148.78 o 
  -2  12   6     1025.02     1303.86    173.75 o 
  -1  12   6      205.66      -12.50    149.52 o 
   0  12   6     7134.95     7123.47    263.62 o 
   1  12   6     1690.13     1633.88    164.74 o 
   2  12   6    41049.29    44223.80    833.45 o 
   3  12   6     2040.23     2217.63    257.70 o 
   4  12   6     1295.22     1179.85    201.77 o 
   5  12   6      379.67      224.39    206.82 o 
   6  12   6    99260.88    95425.75   1516.87 o 
   7  12   6      333.32     1092.92    247.13 o 
   8  12   6    22337.27    20593.72    655.16 o 
   9  12   6      766.02      950.03    346.80 o 
  10  12   6      105.04      856.01    364.66 o 
  11  12   6      324.62      681.13    399.66 o 
  12  12   6     1263.88     1797.23    433.85 o 
  13  12   6     9787.84     9268.50   1371.72 o 
 -14  13   6      120.82     -172.44    485.78 o 
 -13  13   6     2166.88     2612.54    537.33 o 
 -12  13   6    64189.48    62455.26   1593.67 o 
 -11  13   6     3463.13     3312.87    463.71 o 
 -10  13   6     4019.16     4499.01    313.07 o 
  -9  13   6    12947.17    12759.07    383.80 o 
  -8  13   6    45728.43    45983.95    660.63 o 
  -7  13   6      325.44      360.94    145.55 o 
  -6  13   6     2221.64     2404.03    163.29 o 
  -5  13   6      222.08       23.25    129.66 o 
  -4  13   6      416.15      185.62    125.15 o 
  -3  13   6    83551.11    84822.09   1037.07 o 
  -2  13   6    20641.32    20424.03    453.08 o 
  -1  13   6    26757.45    29027.17    634.68 o 
   0  13   6       32.94      238.51    155.43 o 
   1  13   6     4932.43     4895.25    229.33 o 
   2  13   6     5660.14     5684.60    237.86 o 
   3  13   6    18627.56    17626.79    439.03 o 
   4  13   6     2920.18     2482.78    232.54 o 
   5  13   6     3569.11     3068.34    250.79 o 
   6  13   6    28203.89    27788.86    720.68 o 
   7  13   6    26418.67    24616.52    659.08 o 
   8  13   6    20709.18    20371.13    668.77 o 
   9  13   6      414.87      232.69    341.59 o 
  10  13   6    10220.23     9994.90    539.46 o 
  11  13   6     5620.19     6093.74    483.57 o 
  12  13   6    11098.94    10976.41    600.04 o 
 -14  14   6     2679.82     1837.35    534.81 o 
 -13  14   6      206.27      247.09    480.55 o 
 -12  14   6      247.06      894.50    486.28 o 
 -11  14   6      738.84      792.36    439.32 o 
 -10  14   6    10335.15    10447.18    378.37 o 
  -9  14   6       16.31      112.84    184.16 o 
  -8  14   6    22855.40    22601.55    384.64 o 
  -7  14   6    20322.08    19451.36    321.42 o 
  -6  14   6   100653.75    99726.75   1166.03 o 
  -5  14   6     7241.08     7040.82    219.51 o 
  -4  14   6     4669.50     5361.65    184.48 o 
  -3  14   6     2776.86     2691.31    197.04 o 
  -2  14   6    23897.37    25376.85    525.65 o 
  -1  14   6     2786.77     2475.54    203.84 o 
   0  14   6    17815.42    18423.19    417.89 o 
   1  14   6     4395.64     4030.56    215.85 o 
   2  14   6    19671.56    20410.65    434.28 o 
   3  14   6    15564.05    14623.34    419.01 o 
   4  14   6     6359.05     6640.26    323.14 o 
   5  14   6     2259.40     1880.97    245.16 o 
   6  14   6     2069.67     2290.32    263.33 o 
   7  14   6     3137.98     3038.18    284.58 o 
   8  14   6     4421.84     4661.45    515.48 o 
   9  14   6     5540.15     5206.24    427.38 o 
  10  14   6       23.17      205.74    388.81 o 
  11  14   6      156.35     -107.88    402.48 o 
  12  14   6     7049.11     6842.71    651.31 o 
 -14  15   6      145.25      663.26    518.42 o 
 -13  15   6      673.13      663.94    555.90 o 
 -12  15   6     9800.91     8651.90    619.51 o 
 -11  15   6     1697.94     1273.54    360.46 o 
 -10  15   6      260.44      742.03    314.75 o 
  -9  15   6        6.38      336.68    188.26 o 
  -8  15   6       61.77      -22.77    181.23 o 
  -7  15   6     6857.68     6679.85    220.60 o 
  -6  15   6    32904.41    32492.49    442.40 o 
  -5  15   6     5448.46     5629.56    181.70 o 
  -4  15   6     3228.72     3142.37    156.97 o 
  -3  15   6    61625.65    61530.55    809.16 o 
  -2  15   6     9074.93     8630.91    279.91 o 
  -1  15   6     2097.63     2135.29    274.52 o 
   0  15   6     3810.14     3614.30    169.29 o 
   1  15   6    48585.40    50587.22    831.00 o 
   2  15   6     2282.47     2041.50    245.28 o 
   3  15   6      693.16      838.90    215.01 o 
   4  15   6      894.89      650.13    223.96 o 
   5  15   6    22947.33    20367.66    509.16 o 
   6  15   6       20.60     -155.86    323.94 o 
   7  15   6     1720.46     1735.21    341.02 o 
   8  15   6       33.37      268.77    274.53 o 
   9  15   6    10763.32     9985.69    526.85 o 
  10  15   6      357.20       41.28    386.51 o 
  11  15   6     8528.04     8744.52    544.60 o 
  12  15   6     5164.09     4559.68    509.37 o 
 -14  16   6      229.13     -326.45    582.69 o 
 -13  16   6     1208.67      373.47    478.29 o 
 -12  16   6     5750.10     5340.07    446.46 o 
 -11  16   6       30.16       55.99    349.41 o 
 -10  16   6     5853.72     5190.18    389.96 o 
  -9  16   6      398.68      404.90    197.43 o 
  -8  16   6      280.51      266.81    287.76 o 
  -7  16   6     1950.91     2156.93    160.02 o 
  -6  16   6     1904.95     2151.36    149.15 o 
  -5  16   6     6483.59     6334.12    224.36 o 
  -4  16   6    36450.80    37005.74    524.64 o 
  -3  16   6    10558.48    10281.44    301.55 o 
  -2  16   6    40791.18    40873.02    643.05 o 
  -1  16   6        3.06     -150.40    140.27 o 
   0  16   6     6657.42     7437.14    282.20 o 
   1  16   6      968.09      914.67    250.37 o 
   2  16   6      426.27      511.38    236.91 o 
   3  16   6     8323.64     8340.27    348.89 o 
   4  16   6    36548.99    35072.47    698.67 o 
   5  16   6       55.45      -62.44    236.84 o 
   6  16   6    16261.64    16133.16    495.82 o 
   7  16   6     4322.50     4237.41    315.41 o 
   8  16   6     2783.81     2364.97    303.78 o 
   9  16   6       58.84       88.28    367.88 o 
  10  16   6      455.16      672.21    432.85 o 
  11  16   6     2446.41     2734.10    457.82 o 
  12  16   6      684.33      511.48    456.13 o 
 -13  17   6      594.65     -173.62    603.15 o 
 -12  17   6      350.76      609.43    367.47 o 
 -11  17   6     2014.87     2803.64    391.39 o 
 -10  17   6     5426.74     5756.85    406.77 o 
  -9  17   6       86.35      195.98    304.45 o 
  -8  17   6    11792.77    11083.50    338.79 o 
  -7  17   6     2526.68     2649.72    169.57 o 
  -6  17   6    10906.26    10748.62    281.38 o 
  -5  17   6    52882.60    51500.59    647.30 o 
  -4  17   6    14285.29    14331.76    327.20 o 
  -3  17   6    67248.20    68768.28    904.45 o 
  -2  17   6    21339.24    22704.71   1055.29 o 
  -1  17   6    90021.50    90839.01   1245.82 o 
   0  17   6     1589.25     1514.26    221.07 o 
   1  17   6     6853.44     6782.16    278.14 o 
   2  17   6    20861.77    20802.91    571.61 o 
   3  17   6    70751.64    71025.05   1184.62 o 
   4  17   6     5460.22     5587.20    467.09 o 
   5  17   6     5288.57     5466.00    318.36 o 
   6  17   6     6353.45     6345.43    341.85 o 
   7  17   6     1391.04      858.31    351.00 o 
   8  17   6       12.65      -39.83    350.96 o 
   9  17   6      746.84      533.56    322.99 o 
  10  17   6       92.79      -55.61    402.71 o 
  11  17   6     9608.23     9534.88    594.59 o 
 -13  18   6      106.20     -895.77    618.06 o 
 -12  18   6      199.04      131.56    382.13 o 
 -11  18   6      420.99      356.75    346.19 o 
 -10  18   6    15239.75    13854.50    570.44 o 
  -9  18   6     3470.37     3029.29    349.06 o 
  -8  18   6       48.85     -140.46    188.89 o 
  -7  18   6     2188.97     1929.07    200.05 o 
  -6  18   6    54067.54    53053.70    633.40 o 
  -5  18   6     5490.03     5403.97    214.17 o 
  -4  18   6    25942.87    25772.75    433.92 o 
  -3  18   6      683.23      516.60    177.54 o 
  -2  18   6    33045.92    33442.57    574.42 o 
  -1  18   6     3323.36     3282.71    257.11 o 
   0  18   6    29511.42    30360.54    609.89 o 
   1  18   6     6376.02     6603.54    363.74 o 
   2  18   6     3955.15     4140.16    322.67 o 
   3  18   6     3281.61     3448.65    450.64 o 
   4  18   6    10279.47     9600.40    389.24 o 
   5  18   6       12.65     -260.76    252.38 o 
   6  18   6     1167.16     1604.60    291.40 o 
   7  18   6      418.51      193.87    342.31 o 
   8  18   6     4076.07     3865.79    391.85 o 
   9  18   6      234.90      111.81    318.51 o 
  10  18   6      124.86     -133.64    419.89 o 
  11  18   6      260.57      510.15    444.90 o 
 -13  19   6       21.59     -621.34    414.23 o 
 -12  19   6     1155.23      531.72    455.04 o 
 -11  19   6       74.84     -189.88    351.11 o 
 -10  19   6     5236.38     5182.99    410.21 o 
  -9  19   6      979.70     1423.35    339.56 o 
  -8  19   6      513.71      219.47    301.91 o 
  -7  19   6       55.45        2.33    181.35 o 
  -6  19   6      483.11      482.40    169.19 o 
  -5  19   6       92.47     -229.73    157.82 o 
  -4  19   6     1672.20     1633.09    186.54 o 
  -3  19   6     7868.95     7654.16    265.71 o 
  -2  19   6     3644.77     3781.50    248.72 o 
  -1  19   6    28916.28    28893.06    690.04 o 
   0  19   6       56.74     -294.20    319.44 o 
   1  19   6    15693.42    15741.83    567.07 o 
   2  19   6       36.81     -311.12    266.33 o 
   3  19   6    16802.81    17141.34    500.35 o 
   4  19   6     1679.90     1857.46    276.29 o 
   5  19   6     3456.54     3466.04    311.52 o 
   6  19   6     2249.55     2317.66    501.12 o 
   7  19   6     2077.83     1679.89    309.88 o 
   8  19   6     4117.08     3530.55    347.78 o 
   9  19   6      129.45     -135.24    369.90 o 
  10  19   6     5153.55     3971.58    558.91 o 
  11  19   6      295.69      -73.55    518.45 o 
 -12  20   6     1767.46     1420.48    421.67 o 
 -11  20   6       63.39     -491.14    367.53 o 
 -10  20   6      329.14      -68.00    343.01 o 
  -9  20   6     1949.36     1837.16    353.92 o 
  -8  20   6      151.73     -145.63    313.01 o 
  -7  20   6     2364.08     2461.39    196.03 o 
  -6  20   6      595.08      874.90    176.85 o 
  -5  20   6     3069.56     3152.88    191.53 o 
  -4  20   6       17.01      -23.63    179.26 o 
  -3  20   6      107.66      -36.70    185.90 o 
  -2  20   6     3166.26     3550.02    250.51 o 
  -1  20   6     1761.55     1820.75    253.33 o 
   0  20   6     1644.69     1674.13    297.61 o 
   1  20   6       95.77      112.35    266.45 o 
   2  20   6      765.45      988.93    290.97 o 
   3  20   6      169.78       85.73    283.80 o 
   4  20   6     5122.27     5264.65    335.93 o 
   5  20   6        3.84     -156.50    270.53 o 
   6  20   6     4508.70     4805.97    496.82 o 
   7  20   6      300.11     -200.55    308.49 o 
   8  20   6      108.39     -141.75    438.32 o 
   9  20   6       81.74     -226.93    340.80 o 
  10  20   6      270.92      128.53    537.30 o 
 -12  21   6       80.76       32.72    411.93 o 
 -11  21   6     3268.87     2168.13    411.99 o 
 -10  21   6     6031.02     6171.61    454.61 o 
  -9  21   6     2936.49     1976.00    359.85 o 
  -8  21   6      511.28      575.27    294.71 o 
  -7  21   6     7167.80     6459.39    283.23 o 
  -6  21   6     3859.19     3612.55    211.03 o 
  -5  21   6     1985.28     1962.90    190.29 o 
  -4  21   6     2105.69     2048.89    206.67 o 
  -3  21   6     9267.66    10371.85    368.05 o 
  -2  21   6     5972.87     6135.32    290.68 o 
  -1  21   6    67424.41    67668.28   1190.36 o 
   0  21   6        0.61      -42.99    282.32 o 
   1  21   6       87.99      248.94    293.30 o 
   2  21   6      657.64      643.36    303.25 o 
   3  21   6    20218.13    20153.12    622.30 o 
   4  21   6      882.12      985.57    288.31 o 
   5  21   6     3315.65     3523.62    335.43 o 
   6  21   6     2678.60     2417.66    332.91 o 
   7  21   6     1421.62     1022.97    331.86 o 
   8  21   6     3342.05     3533.79    607.76 o 
   9  21   6     1161.98     1065.75    367.54 o 
  10  21   6     1264.81     1339.20    408.20 o 
 -11  22   6      518.86      245.65    397.06 o 
 -10  22   6    11812.96    10888.25    583.14 o 
  -9  22   6    11929.96    10821.03    560.59 o 
  -8  22   6       21.20      157.04    287.71 o 
  -7  22   6      122.75      499.67    263.17 o 
  -6  22   6    28147.52    27826.79    503.36 o 
  -5  22   6    20222.99    21213.70    388.38 o 
  -4  22   6    15051.89    15525.16    461.02 o 
  -3  22   6       73.07      660.17    368.44 o 
  -2  22   6     3149.20     3122.07    269.09 o 
  -1  22   6      365.27      430.03    262.57 o 
   0  22   6    34148.25    33859.95    812.89 o 
   1  22   6     2796.71     2364.21    333.39 o 
   2  22   6       82.42       15.66    300.91 o 
   3  22   6     6783.35     7335.73    422.81 o 
   4  22   6    23579.60    23659.36    619.29 o 
   5  22   6       31.76      427.54    306.60 o 
   6  22   6     2432.34     2558.99    340.87 o 
   7  22   6     3711.64     3265.52    366.03 o 
   8  22   6      215.03       43.38    440.07 o 
   9  22   6     1526.54     1263.62    455.31 o 
 -11  23   6      257.81      -94.17    407.38 o 
 -10  23   6      274.76      195.83    384.61 o 
  -9  23   6       58.04      153.65    313.42 o 
  -8  23   6     6286.82     5855.22    377.94 o 
  -7  23   6    16749.44    17881.78    943.15 o 
  -6  23   6       21.83      250.54    228.94 o 
  -5  23   6     5344.97     4976.93    230.62 o 
  -4  23   6     7342.29     7549.55    363.50 o 
  -3  23   6    68662.97    69406.88   1031.68 o 
  -2  23   6     6034.30     6052.68    306.84 o 
  -1  23   6     3624.17     3854.44    367.10 o 
   0  23   6      631.41      379.59    487.20 o 
   1  23   6     9403.26     9630.41    463.16 o 
   2  23   6     8624.57     8803.56    697.88 o 
   3  23   6    18022.05    18355.38    624.43 o 
   4  23   6      119.93        2.27    298.88 o 
   5  23   6    18354.01    17943.40    618.85 o 
   6  23   6     9861.38    10112.28    474.19 o 
   7  23   6     7519.87     6999.53    429.27 o 
   8  23   6       46.36       67.92    395.37 o 
   9  23   6       37.03     -413.29    577.42 o 
 -10  24   6      688.07       20.08    400.09 o 
  -9  24   6       94.41      376.45    325.99 o 
  -8  24   6     2590.65     2125.55    334.38 o 
  -7  24   6     6295.30     6110.00    372.48 o 
  -6  24   6    15623.39    14932.06    420.45 o 
  -5  24   6     1234.13     1377.64    293.73 o 
  -4  24   6    16450.84    17269.15    655.03 o 
  -3  24   6    10187.11    11284.50    405.52 o 
  -2  24   6    38185.89    38737.42    685.87 o 
  -1  24   6       35.40      201.44    276.98 o 
   0  24   6    17930.39    18515.24    735.21 o 
   1  24   6       39.39      107.51    324.61 o 
   2  24   6    10119.59    10900.03    525.69 o 
   3  24   6      159.64      204.20    346.05 o 
   4  24   6    14954.24    14676.36    598.62 o 
   5  24   6       17.97      509.69    329.20 o 
   6  24   6    35715.98    34151.22    782.13 o 
   7  24   6     2077.27     2400.91    463.26 o 
   8  24   6       99.37      -96.94    364.24 o 
 -10  25   6      970.22      753.43    355.05 o 
  -9  25   6     1927.36     1531.90    353.51 o 
  -8  25   6     1526.07     1297.77    335.21 o 
  -7  25   6       39.48     -280.84    303.25 o 
  -6  25   6     2323.18     2572.50    384.78 o 
  -5  25   6      382.57      492.13    382.34 o 
  -4  25   6     2558.31     2492.47    426.65 o 
  -3  25   6     2875.00     3018.90    293.88 o 
  -2  25   6      440.49      955.96    301.81 o 
  -1  25   6     1308.46     1498.91    416.29 o 
   0  25   6     1309.87     1351.80    355.99 o 
   1  25   6     5260.78     5788.29    443.31 o 
   2  25   6     2695.39     2805.64    388.16 o 
   3  25   6     6811.91     6456.07    547.94 o 
   4  25   6      634.35     1143.88    385.62 o 
   5  25   6    11462.40    11063.44    489.25 o 
   6  25   6     2023.04     2202.02    547.66 o 
   7  25   6       54.55     -374.18    379.89 o 
   8  25   6     1129.68      615.30    389.95 o 
  -9  26   6     6351.98     5775.79    422.47 o 
  -8  26   6     6589.45     6289.46    410.93 o 
  -7  26   6      609.57     -122.55    505.34 o 
  -6  26   6     1682.03     2058.99    361.18 o 
  -5  26   6      180.11      390.59    332.65 o 
  -4  26   6      488.83      319.12    324.29 o 
  -3  26   6       12.31       35.13    415.49 o 
  -2  26   6      473.53      976.01    308.10 o 
  -1  26   6     4546.59     5117.96    364.39 o 
   0  26   6     7916.40     7724.13    461.94 o 
   1  26   6     3725.14     3985.79    417.06 o 
   2  26   6     8627.03     8394.78    488.19 o 
   3  26   6      565.68      807.03    386.10 o 
   4  26   6    16895.47    16571.04    647.43 o 
   5  26   6     3704.54     4112.66    522.79 o 
   6  26   6    13183.26    13181.13    644.89 o 
   7  26   6     2568.55     2606.58    418.99 o 
  -8  27   6     2560.91     1759.26    546.55 o 
  -7  27   6       81.08      -12.11    512.86 o 
  -6  27   6      417.87        5.00    341.17 o 
  -5  27   6      590.20     1074.27    496.20 o 
  -4  27   6     1029.01     1533.55    551.89 o 
  -3  27   6     4153.63     4640.29    440.54 o 
  -2  27   6       14.48     -202.39    306.53 o 
  -1  27   6     1704.37     2261.47    345.12 o 
   0  27   6     2643.98     2631.72    346.32 o 
   1  27   6      381.73      422.96    379.91 o 
   2  27   6      450.36      509.62    390.91 o 
   3  27   6     1639.99     1415.23    412.26 o 
   4  27   6      548.74      720.65    527.21 o 
   5  27   6    16592.47    15942.70    678.02 o 
   6  27   6     1582.65     1827.05    428.43 o 
  -7  28   6     1920.15     1790.15    542.89 o 
  -6  28   6     5699.75     6386.54   1044.94 o 
  -5  28   6     3046.25     3791.01    758.47 o 
  -4  28   6     4777.31     5258.09    698.08 o 
  -3  28   6      196.87     1561.83    403.41 o 
  -2  28   6     5257.51     5850.95    451.51 o 
  -1  28   6       14.92     -285.01    319.16 o 
   0  28   6      766.82      917.41    337.51 o 
   1  28   6      619.48      498.53    406.08 o 
   2  28   6     2641.62     2412.72    429.05 o 
   3  28   6      470.96      179.68    399.96 o 
   4  28   6     9503.95     9577.09    963.67 o 
   5  28   6     3042.14     3387.82    476.18 o 
  -6  29   6     3800.84     2822.16   1161.58 o 
  -5  29   6     6873.41     7806.43    823.81 o 
  -4  29   6      592.08      981.78    520.20 o 
  -3  29   6      377.36      398.75    413.43 o 
  -2  29   6      140.33      389.48    402.34 o 
  -1  29   6       57.17       57.05    402.67 o 
   0  29   6     1208.96     1224.42    353.39 o 
   1  29   6       10.74     -166.55    412.98 o 
   2  29   6      734.74      987.53    418.17 o 
   3  29   6     4063.52     3658.81    471.62 o 
   4  29   6       27.59     -639.07    426.04 o 
  -5  30   6       32.98     1319.27    540.24 o 
  -4  30   6      303.25     1645.92    536.41 o 
  -3  30   6     1323.96     2412.46    500.61 o 
  -2  30   6    13569.83    13950.34   1087.84 o 
  -1  30   6      411.56      501.72    417.12 o 
   0  30   6     6402.78     6340.61    506.30 o 
   1  30   6       10.77     -365.88    408.47 o 
   2  30   6     3421.15     3144.13    679.73 o 
   3  30   6       63.83       30.73    499.36 o 
  -2  31   6     1936.92     2680.01    455.55 o 
  -1  31   6     1070.14     1158.37    424.47 o 
   0  31   6       52.67      539.98    480.34 o 
 -16   1   7      941.75      519.10   1002.65 o 
 -15   1   7     1724.15     2031.63    426.20 o 
 -14   1   7     1941.16     3369.09    418.47 o 
 -13   1   7     5169.20     5097.48    421.47 o 
 -12   1   7     1533.66     1654.80    371.34 o 
 -11   1   7    13590.97    13994.98    521.33 o 
 -10   1   7      855.98     1289.23    218.75 o 
  -9   1   7    19869.60    19010.78    420.84 o 
  -8   1   7    23569.52    23043.83    438.82 o 
  -7   1   7    33987.95    32405.28    526.25 o 
  -6   1   7     2761.59     2767.64    198.70 o 
  -5   1   7    23276.66    23778.34    405.96 o 
  -4   1   7       53.33      190.33    111.31 o 
  -3   1   7      149.06      268.15    102.65 o 
  -2   1   7      249.05      265.23     72.34 o 
  -1   1   7       13.52       69.83     72.96 o 
   0   1   7     8221.04     7669.92    178.69 o 
   1   1   7     1034.43     1592.16     86.99 o 
   2   1   7    11080.91    10611.24    203.15 o 
   3   1   7     1012.22     1235.61    165.90 o 
   4   1   7    14801.46    14574.62    462.05 o 
   5   1   7     1081.15      722.74    187.73 o 
   6   1   7      747.83      564.51    163.04 o 
   7   1   7    21425.75    19920.81    441.92 o 
   8   1   7     4090.64     4086.85    218.16 o 
   9   1   7     4327.51     4268.39    236.49 o 
  10   1   7       55.33      543.78    212.65 o 
  11   1   7      141.71      768.62    286.66 o 
  12   1   7     3270.54     4066.91    604.67 o 
  13   1   7    22205.55    24102.57    864.42 o 
 -16   2   7     1260.42     1339.97    681.52 o 
 -15   2   7     3468.34     3845.17    450.89 o 
 -14   2   7      179.03      313.33    505.37 o 
 -13   2   7    10299.81    10762.66    673.65 o 
 -12   2   7     7067.25     7559.90    373.14 o 
 -11   2   7    11331.06    11189.83    382.85 o 
 -10   2   7      922.23     1007.90    218.70 o 
  -9   2   7     4244.55     4445.76    238.39 o 
  -8   2   7     1848.59     1941.82    188.87 o 
  -7   2   7    18462.66    18239.72    371.13 o 
  -6   2   7   103876.44   100680.61   1336.68 o 
  -5   2   7   101010.84    98206.41   1299.08 o 
  -4   2   7   206260.94   208911.80   2657.62 o 
  -3   2   7    10224.19     9991.45    208.28 o 
  -2   2   7    32184.74    33471.79    406.42 o 
  -1   2   7    16212.19    15734.91    231.09 o 
   0   2   7    57234.18    59020.15    826.07 o 
   1   2   7    14752.99    13951.31    257.91 o 
   2   2   7     3609.04     4261.04    162.72 o 
   3   2   7     4321.86     4271.54    181.94 o 
   4   2   7    17658.30    17405.57    516.27 o 
   5   2   7    23188.34    21380.25    503.70 o 
   6   2   7     5310.82     5238.19    228.52 o 
   7   2   7     1139.91     1320.10    188.98 o 
   8   2   7    34860.53    33101.77    548.93 o 
   9   2   7    10683.45    10541.23    341.00 o 
  10   2   7     3487.98     3514.23    300.31 o 
  11   2   7     1562.37     2289.46    301.48 o 
  12   2   7    11004.82    11987.84    479.04 o 
  13   2   7     2342.52     4053.56    521.92 o 
 -16   3   7     8316.72     7736.08    615.01 o 
 -15   3   7     1512.17     2067.54    501.16 o 
 -14   3   7     9108.48     9321.01   1484.77 o 
 -13   3   7     8831.92     9169.61    532.46 o 
 -12   3   7       69.73       -2.83    289.03 o 
 -11   3   7     2336.45     2371.76    287.73 o 
 -10   3   7      196.03      301.94    210.16 o 
  -9   3   7    45226.43    44531.05    704.90 o 
  -8   3   7     7398.46     6992.06    259.49 o 
  -7   3   7    95245.85    92272.64   1246.04 o 
  -6   3   7    90253.23    87756.88   1180.10 o 
  -5   3   7    70446.55    71195.75    969.85 o 
  -4   3   7     8588.61     8347.26    370.84 o 
  -3   3   7    13047.54    12947.19    205.05 o 
  -2   3   7    14080.07    13324.37    228.11 o 
  -1   3   7    33315.19    32781.84    435.01 o 
   0   3   7     6419.17     6691.07    174.35 o 
   1   3   7      109.92      354.02     93.81 o 
   2   3   7      982.98      840.70    110.82 o 
   3   3   7    30928.51    30624.09    472.03 o 
   4   3   7     1684.38     1882.93    149.39 o 
   5   3   7     2626.45     2795.64    218.92 o 
   6   3   7     6314.30     6284.60    308.96 o 
   7   3   7     5591.02     5355.72    281.85 o 
   8   3   7      319.45      642.07    241.30 o 
   9   3   7     1289.79     1389.14    270.61 o 
  10   3   7     4008.83     4205.51    317.81 o 
  11   3   7    18376.50    18068.61    552.18 o 
  12   3   7    17708.69    17270.61    553.91 o 
  13   3   7    15831.57    16225.81    753.70 o 
 -16   4   7     3536.54     4814.70   1412.25 o 
 -15   4   7      267.82      870.18   1193.17 o 
 -14   4   7       66.51      689.06    388.34 o 
 -13   4   7     3587.83     3864.31    351.11 o 
 -12   4   7      712.66      716.77    297.09 o 
 -11   4   7    22602.34    22121.64    569.04 o 
 -10   4   7    10415.36    10263.76    364.00 o 
  -9   4   7     4985.60     6701.25   1116.50 o 
  -8   4   7    26336.28    26564.09    485.68 o 
  -7   4   7    34287.72    32524.00    533.30 o 
  -6   4   7    27160.82    26118.39    386.15 o 
  -5   4   7       99.42      229.72    126.80 o 
  -4   4   7    12405.30    13860.47    222.46 o 
  -3   4   7     1517.59     1721.93     88.03 o 
  -2   4   7      574.73      871.89     76.03 o 
  -1   4   7     4494.71     4503.62    131.04 o 
   0   4   7   235515.56   248359.81   2747.41 o 
   1   4   7    11094.50    12007.12    241.25 o 
   2   4   7   124164.27   127646.80   1635.46 o 
   3   4   7       67.35      170.35    105.00 o 
   4   4   7    37707.14    36920.93    620.42 o 
   5   4   7        1.87      254.88    130.40 o 
   6   4   7     3059.93     3502.27    234.96 o 
   7   4   7     3101.07     3530.69    240.21 o 
   8   4   7    13071.54    12401.77    365.21 o 
   9   4   7       51.84      104.57    273.98 o 
  10   4   7     9924.16    10042.76    422.72 o 
  11   4   7     8801.68     9947.07    433.84 o 
  12   4   7     4562.30     5412.63    373.59 o 
  13   4   7      739.05     1186.44    382.44 o 
 -15   5   7     4111.21     4688.08    564.74 o 
 -14   5   7     2983.83     3025.98    364.43 o 
 -13   5   7      959.35     1523.03    327.19 o 
 -12   5   7    29741.79    30474.36    820.18 o 
 -11   5   7     2470.45     2536.61    402.65 o 
 -10   5   7    29853.38    30691.89    654.80 o 
  -9   5   7     7209.71     7315.71    289.21 o 
  -8   5   7    39902.89    39847.17    636.85 o 
  -7   5   7    10302.63    10103.47    300.26 o 
  -6   5   7      955.20      891.93    116.79 o 
  -5   5   7     2673.25     2846.61    132.47 o 
  -4   5   7       34.11       34.56     80.14 o 
  -3   5   7      134.61      202.00     76.97 o 
  -2   5   7      137.85      110.29     75.30 o 
  -1   5   7    29284.80    31120.88    384.50 o 
   0   5   7    20649.70    20848.02    298.85 o 
   1   5   7   219717.34   221371.66   2456.33 o 
   2   5   7      491.35      423.38    106.00 o 
   3   5   7      793.66      572.94    110.32 o 
   4   5   7      875.76      688.28    124.59 o 
   5   5   7    12350.36    11778.29    278.80 o 
   6   5   7      968.77     1158.01    199.42 o 
   7   5   7    44667.99    42119.14    790.33 o 
   8   5   7     1600.97     1981.20    308.64 o 
   9   5   7     3695.15     3792.15    344.36 o 
  10   5   7     5626.19     6098.42    452.47 o 
  11   5   7     1747.35     1793.17    324.89 o 
  12   5   7     2332.41     2629.31    485.22 o 
  13   5   7      434.25     1192.49    355.70 o 
 -15   6   7      962.80     1299.95   1028.93 o 
 -14   6   7      435.32      996.13    485.40 o 
 -13   6   7      622.88     1039.38    322.37 o 
 -12   6   7    24438.84    23890.16    768.78 o 
 -11   6   7     1999.92     2248.13    285.13 o 
 -10   6   7     5744.72     5685.84    311.23 o 
  -9   6   7    28554.50    29654.96    623.44 o 
  -8   6   7     6727.53     7189.40    273.32 o 
  -7   6   7     4234.52     4601.34    296.44 o 
  -6   6   7     6393.62     5953.12    190.75 o 
  -5   6   7    10920.41    11039.93    236.47 o 
  -4   6   7    10030.82     9979.11    298.35 o 
  -3   6   7    29603.68    31502.16    745.63 o 
  -2   6   7   104673.65   108141.68   1182.02 o 
  -1   6   7      946.01      975.59     94.14 o 
   0   6   7      263.37      276.86     86.39 o 
   1   6   7     7025.32     7291.67    255.03 o 
   2   6   7    11621.87    11440.69    225.05 o 
   3   6   7     2157.00     1766.85    175.24 o 
   4   6   7      508.26      786.57    121.95 o 
   5   6   7    11040.10    10561.54    271.47 o 
   6   6   7      929.59     1318.25    402.74 o 
   7   6   7     2013.54     2498.55    301.03 o 
   8   6   7    13929.92    13603.74    703.55 o 
   9   6   7    18767.76    19180.40    623.25 o 
  10   6   7    16581.34    17007.32    613.79 o 
  11   6   7     4211.34     4805.61    409.72 o 
  12   6   7       12.88      302.22    334.15 o 
  13   6   7     6679.62     6135.06    426.99 o 
 -15   7   7      713.91     2427.48   1349.08 o 
 -14   7   7      139.88     1120.24   1047.62 o 
 -13   7   7     4080.70     3669.96    308.31 o 
 -12   7   7      124.07      920.93    297.61 o 
 -11   7   7     3235.33     3304.12    303.60 o 
 -10   7   7     5313.00     5470.49    311.56 o 
  -9   7   7    38909.79    38257.42    742.61 o 
  -8   7   7    43226.82    43119.34    848.04 o 
  -7   7   7    38727.68    37786.66    608.07 o 
  -6   7   7     9022.88     9346.89    334.37 o 
  -5   7   7    56299.07    57855.17    733.03 o 
  -4   7   7    14149.68    13512.00    215.73 o 
  -3   7   7     4059.48     4509.14    215.04 o 
  -2   7   7    12184.65    11824.59    300.78 o 
  -1   7   7    75965.13    75184.91    935.74 o 
   0   7   7     6324.76     5874.53    167.96 o 
   1   7   7   102005.80   107230.66   1345.51 o 
   2   7   7     2935.35     2814.96    122.62 o 
   3   7   7    50720.61    49558.30    627.04 o 
   4   7   7    13717.38    12705.63    287.57 o 
   5   7   7     1969.71     1858.91    195.65 o 
   6   7   7     6440.48     6199.62    405.86 o 
   7   7   7     8482.40     6906.34    444.78 o 
   8   7   7     3826.83     4606.19    360.41 o 
   9   7   7    19470.38    18973.46    639.63 o 
  10   7   7     4963.19     5673.39    410.72 o 
  11   7   7    15081.77    14391.92    641.58 o 
  12   7   7     4733.14     4793.90    394.79 o 
  13   7   7       88.09      572.02    361.68 o 
 -15   8   7    25870.29    26144.14   1111.55 o 
 -14   8   7      278.56      762.31    816.42 o 
 -13   8   7     2260.66     2597.12    336.25 o 
 -12   8   7      620.52     1212.39    483.97 o 
 -11   8   7     4263.57     4201.05    321.11 o 
 -10   8   7     1121.04      934.06    257.34 o 
  -9   8   7     6354.71     7023.47    314.97 o 
  -8   8   7     3003.51     3205.80    248.60 o 
  -7   8   7      858.59      969.53    178.35 o 
  -6   8   7      506.17      528.69    100.86 o 
  -5   8   7     1154.17     1143.82    101.21 o 
  -4   8   7      619.87      760.97     96.92 o 
  -3   8   7     2716.43     2774.81    120.82 o 
  -2   8   7     5187.25     5427.83    156.76 o 
  -1   8   7       64.08       28.86     89.71 o 
   0   8   7    24872.55    25958.47    361.62 o 
   1   8   7    19408.02    19772.00    328.93 o 
   2   8   7   131074.55   131835.53   1529.89 o 
   3   8   7     1785.87     1755.71    116.09 o 
   4   8   7    67766.28    66103.63    832.14 o 
   5   8   7    14092.17    14068.47    878.50 o 
   6   8   7     7596.80     7450.48    412.43 o 
   7   8   7     3224.18     2730.88    436.23 o 
   8   8   7     2482.36     2278.50    394.68 o 
   9   8   7    14684.21    15884.74    595.58 o 
  10   8   7    40200.22    38558.17    946.89 o 
  11   8   7     3429.75     4116.07    416.54 o 
  12   8   7      796.88     1151.49    404.30 o 
  13   8   7      406.26      579.43    373.72 o 
 -15   9   7      959.29     1830.87    532.69 o 
 -14   9   7    26670.35    29159.90   2000.24 o 
 -13   9   7     3757.12     3985.99    512.26 o 
 -12   9   7       21.95      136.02    253.99 o 
 -11   9   7      261.40       92.72    263.38 o 
 -10   9   7     6590.90     7446.27    364.74 o 
  -9   9   7    10736.16    10225.14    403.15 o 
  -8   9   7      338.25      190.30    207.77 o 
  -7   9   7      129.57       56.24    208.49 o 
  -6   9   7     3344.30     3366.53    125.77 o 
  -5   9   7     2591.02     2732.00    127.13 o 
  -4   9   7       19.58     -146.43     97.62 o 
  -3   9   7      318.99      306.13    101.61 o 
  -2   9   7     2415.57     2574.95    129.49 o 
  -1   9   7    10993.34    11131.19    257.05 o 
   0   9   7      314.72      251.40    154.71 o 
   1   9   7    49188.43    50014.82    674.88 o 
   2   9   7     5524.57     5858.19    181.63 o 
   3   9   7   152430.59   153523.95   1772.12 o 
   4   9   7     2750.92     2752.05    330.58 o 
   5   9   7    58093.54    54892.26    978.43 o 
   6   9   7      581.60      483.15    366.16 o 
   7   9   7      533.66      414.56    303.70 o 
   8   9   7    15327.52    14459.31    615.29 o 
   9   9   7    13768.70    13392.80    669.69 o 
  10   9   7     6520.89     7172.42    446.22 o 
  11   9   7     6037.51     6093.22    455.17 o 
  12   9   7     2742.44     2779.58    522.94 o 
 -15  10   7    14205.25    15934.33    878.15 o 
 -14  10   7    16913.81    17241.08    860.33 o 
 -13  10   7     4675.40     4745.18    536.03 o 
 -12  10   7      272.56       50.97    254.16 o 
 -11  10   7     5386.94     5936.83    344.05 o 
 -10  10   7    12692.38    13386.71    466.02 o 
  -9  10   7    19423.28    19329.74    709.70 o 
  -8  10   7     6513.72     6226.62    314.68 o 
  -7  10   7      270.95      330.80    200.24 o 
  -6  10   7      200.02       35.38    111.13 o 
  -5  10   7     7823.26     8326.41    246.57 o 
  -4  10   7      303.59      158.69     93.47 o 
  -3  10   7       71.71       26.23    108.77 o 
  -2  10   7        3.54       82.82    111.11 o 
  -1  10   7     4078.22     4343.43    154.17 o 
   0  10   7     2510.19     2862.25    141.52 o 
   1  10   7     9011.82     8448.42    225.16 o 
   2  10   7    23336.50    24106.97    604.98 o 
   3  10   7     2639.97     2722.72    134.04 o 
   4  10   7    67483.13    66614.91   1099.65 o 
   5  10   7     8847.59     9920.06    364.76 o 
   6  10   7     2670.19     2360.88    311.29 o 
   7  10   7     2676.03     2543.61    334.97 o 
   8  10   7    19611.93    18838.54    651.56 o 
   9  10   7     1155.25     1359.55    360.42 o 
  10  10   7      403.53      387.43    412.78 o 
  11  10   7     4434.92     4396.88    648.78 o 
  12  10   7     4134.61     3530.81    569.57 o 
 -15  11   7     1522.31     1396.09    663.55 o 
 -14  11   7     6869.49     7216.80    629.43 o 
 -13  11   7     3092.94     3537.44    540.59 o 
 -12  11   7     1036.97     1063.37    463.96 o 
 -11  11   7    18274.17    18535.08    482.39 o 
 -10  11   7    11076.84    10660.26    419.89 o 
  -9  11   7     6271.37     6653.47    317.61 o 
  -8  11   7       25.40      197.78    350.36 o 
  -7  11   7     7809.65     8344.22    753.56 o 
  -6  11   7       19.17     -222.20    211.73 o 
  -5  11   7    27034.09    25854.01    384.13 o 
  -4  11   7    25139.78    24324.61    428.88 o 
  -3  11   7     9927.68     9475.41    223.59 o 
  -2  11   7      287.52      173.10    116.89 o 
  -1  11   7     1977.82     2166.97    145.72 o 
   0  11   7    12740.67    12694.61    276.02 o 
   1  11   7     1441.74     1754.44    135.34 o 
   2  11   7       11.86      -13.89    148.45 o 
   3  11   7     2240.68     2234.97    153.02 o 
   4  11   7     8071.80     7156.35    395.57 o 
   5  11   7    12455.39    11893.05    407.49 o 
   6  11   7     4480.22     4506.95    442.50 o 
   7  11   7     9804.71     9070.74    485.38 o 
   8  11   7     7322.33     7408.70    462.63 o 
   9  11   7    13873.67    12842.23    569.73 o 
  10  11   7     9268.80     9222.44    516.84 o 
  11  11   7       73.56      359.35    360.30 o 
  12  11   7       81.89      386.26    336.38 o 
 -14  12   7     2702.27     2515.65    567.67 o 
 -13  12   7     2859.24     3911.63    539.12 o 
 -12  12   7     1252.93     1709.59    478.12 o 
 -11  12   7     9991.96    10247.00    387.81 o 
 -10  12   7     3702.12     3462.51    263.61 o 
  -9  12   7     3758.83     3802.31    284.17 o 
  -8  12   7    12415.74    11546.48    418.47 o 
  -7  12   7      309.98       44.69    182.74 o 
  -6  12   7      767.31      895.90    132.74 o 
  -5  12   7     1358.28     1242.71    143.04 o 
  -4  12   7     1271.58     1298.34    143.41 o 
  -3  12   7     7266.61     7441.60    236.04 o 
  -2  12   7      146.18      146.40    137.45 o 
  -1  12   7     5501.73     5467.28    195.05 o 
   0  12   7   110257.52   114847.58   1453.23 o 
   1  12   7    10846.54    10379.97    260.63 o 
   2  12   7    36161.88    36707.12    534.13 o 
   3  12   7      434.04      125.01    211.24 o 
   4  12   7     2174.62     2330.21    231.17 o 
   5  12   7     1468.36     1535.36    239.11 o 
   6  12   7     4049.92     4047.99    284.10 o 
   7  12   7     6079.68     5996.12    408.14 o 
   8  12   7     5780.97     5500.23    413.03 o 
   9  12   7     4038.82     4050.24    478.78 o 
  10  12   7     1015.31      934.11    389.95 o 
  11  12   7     2784.26     2979.15    443.57 o 
  12  12   7      315.33      691.82    446.45 o 
 -14  13   7    10541.24    10466.57    708.39 o 
 -13  13   7     4189.82     4064.12    560.29 o 
 -12  13   7        6.52      365.66    468.49 o 
 -11  13   7       35.56      -75.21    273.23 o 
 -10  13   7       80.72       39.86    226.43 o 
  -9  13   7       86.68     -175.78    202.58 o 
  -8  13   7      175.69      569.59    230.03 o 
  -7  13   7     5037.97     4720.25    239.72 o 
  -6  13   7    19185.39    18289.79    328.73 o 
  -5  13   7    42597.83    42119.45    562.79 o 
  -4  13   7     4333.35     4453.28    182.89 o 
  -3  13   7     4184.03     4347.95    204.19 o 
  -2  13   7     9540.87     8491.92    330.64 o 
  -1  13   7    37710.07    37697.45    659.38 o 
   0  13   7     2344.41     2185.92    195.22 o 
   1  13   7     3747.18     3817.51    248.01 o 
   2  13   7       86.56     -109.87    165.50 o 
   3  13   7    36760.30    35686.02    946.75 o 
   4  13   7       48.02      214.51    215.64 o 
   5  13   7    36361.00    35965.44    709.70 o 
   6  13   7      622.09      110.81    281.42 o 
   7  13   7     2558.13     2858.48    289.30 o 
   8  13   7      497.13     1164.47    617.11 o 
   9  13   7     1997.40     1345.18    381.56 o 
  10  13   7      524.60      657.07    394.15 o 
  11  13   7       85.77      256.08    419.77 o 
  12  13   7     2200.59     2707.69    640.23 o 
 -14  14   7     1975.91     1530.80    536.32 o 
 -13  14   7     3224.93     3485.77    568.93 o 
 -12  14   7     3784.69     4218.73    538.98 o 
 -11  14   7    14086.66    13904.97    742.69 o 
 -10  14   7     7382.40     7120.65    330.56 o 
  -9  14   7       82.21       52.14    218.25 o 
  -8  14   7     6303.72     6364.15    274.62 o 
  -7  14   7     1280.21      968.60    202.91 o 
  -6  14   7    45499.53    44113.08    583.78 o 
  -5  14   7    39752.52    37843.81    528.68 o 
  -4  14   7    13446.99    14052.28    419.01 o 
  -3  14   7     4425.80     4684.66    212.97 o 
  -2  14   7    67678.00    67920.28   1076.11 o 
  -1  14   7     1530.60     1407.48    192.50 o 
   0  14   7      828.20      818.02    185.82 o 
   1  14   7     2751.83     2815.07    248.15 o 
   2  14   7      626.70      191.44    219.26 o 
   3  14   7      275.84      173.18    228.43 o 
   4  14   7    98047.36    99723.18   2233.31 o 
   5  14   7      136.18      428.02    236.57 o 
   6  14   7      120.04     -469.93    431.68 o 
   7  14   7     2479.63     2582.38    329.78 o 
   8  14   7    20351.26    18932.25    862.57 o 
   9  14   7       42.44     -230.58    381.08 o 
  10  14   7     3016.01     2931.26    433.63 o 
  11  14   7      255.96      483.15    617.38 o 
 -14  15   7     5089.46     4671.15    630.76 o 
 -13  15   7     3027.87     2405.36    520.59 o 
 -12  15   7     1522.46     1302.11    504.58 o 
 -11  15   7     8144.13     7852.31    727.47 o 
 -10  15   7    10955.34    10620.38    380.99 o 
  -9  15   7     4428.47     4349.72    265.62 o 
  -8  15   7    21895.34    22045.23    611.78 o 
  -7  15   7     5460.54     5550.82    231.47 o 
  -6  15   7     6122.71     6075.77    213.39 o 
  -5  15   7    38481.76    37732.44    537.83 o 
  -4  15   7     6846.04     6584.96    214.33 o 
  -3  15   7    32901.32    34511.46    585.49 o 
  -2  15   7     3188.60     3057.40    234.44 o 
  -1  15   7       80.03      173.32    191.85 o 
   0  15   7     4311.03     4261.03    241.17 o 
   1  15   7    34356.47    35431.22    732.42 o 
   2  15   7     3695.43     4091.60    288.18 o 
   3  15   7    25527.07    25387.86    882.11 o 
   4  15   7     8870.62     8995.78    373.79 o 
   5  15   7     1127.03     1262.87    256.75 o 
   6  15   7     3974.08     3866.21    297.77 o 
   7  15   7     4774.86     4648.62    328.24 o 
   8  15   7     8852.45     8798.98    612.36 o 
   9  15   7    27054.39    24826.64    783.88 o 
  10  15   7    14916.97    14013.39    656.52 o 
  11  15   7    14836.25    14053.01    869.72 o 
 -13  16   7      274.09      -87.91    494.61 o 
 -12  16   7      201.08      118.26    485.54 o 
 -11  16   7     1183.83      756.58    465.71 o 
 -10  16   7     3485.53     3646.46    477.89 o 
  -9  16   7    45289.27    42922.73    960.59 o 
  -8  16   7    63462.19    60325.78   1150.85 o 
  -7  16   7    12458.28    12172.82    341.52 o 
  -6  16   7        8.58     -125.46    148.62 o 
  -5  16   7    21159.34    19512.56    341.51 o 
  -4  16   7    26845.90    27551.00    426.25 o 
  -3  16   7     5438.54     5795.46    260.86 o 
  -2  16   7    95998.58    99178.57   1519.83 o 
  -1  16   7    12728.55    12922.51    414.99 o 
   0  16   7     2165.59     2501.25    226.75 o 
   1  16   7     4574.40     4608.61    298.72 o 
   2  16   7    42755.00    43699.38    907.68 o 
   3  16   7        0.91      249.77    252.39 o 
   4  16   7      401.46      153.51    240.86 o 
   5  16   7    15495.82    14796.85    468.35 o 
   6  16   7      449.78       -4.69    264.52 o 
   7  16   7     2885.83     2961.11    320.02 o 
   8  16   7     3041.21     2862.90    331.37 o 
   9  16   7       38.67      357.94    499.18 o 
  10  16   7    23832.54    21683.62   1024.79 o 
  11  16   7     6851.42     6734.35    541.81 o 
 -13  17   7     2720.72     1709.34    536.96 o 
 -12  17   7     2260.94     1397.13    493.02 o 
 -11  17   7      283.03      333.55    463.88 o 
 -10  17   7     4648.98     4728.16    501.49 o 
  -9  17   7     2742.74     2778.11    258.84 o 
  -8  17   7      104.49      223.36    200.83 o 
  -7  17   7     1122.60      935.68    200.36 o 
  -6  17   7     4782.57     4772.41    195.57 o 
  -5  17   7     5725.14     5654.20    218.03 o 
  -4  17   7      131.46      139.03    162.63 o 
  -3  17   7     7284.49     7403.74    254.55 o 
  -2  17   7     4964.62     5221.38    227.17 o 
  -1  17   7    25952.52    26588.80    565.12 o 
   0  17   7     1167.40     1151.95    220.44 o 
   1  17   7     4789.12     5382.42    325.67 o 
   2  17   7      376.13      179.24    254.91 o 
   3  17   7     1190.98     1086.16    276.62 o 
   4  17   7     5105.97     4771.29    308.04 o 
   5  17   7     1213.06     1195.42    276.90 o 
   6  17   7       95.40     -398.14    265.42 o 
   7  17   7      175.02       -4.82    396.81 o 
   8  17   7     2049.65     1602.76    321.08 o 
   9  17   7    11685.90    11125.54    594.89 o 
  10  17   7     1126.02     1356.89    441.57 o 
  11  17   7     2305.80     1197.74    739.94 o 
 -13  18   7       70.47     -429.98    498.34 o 
 -12  18   7        3.16      132.35    492.98 o 
 -11  18   7     8009.60     6787.42    583.19 o 
 -10  18   7     1500.78     1091.33    453.58 o 
  -9  18   7     6740.12     6640.86    526.33 o 
  -8  18   7    15806.90    15744.07    405.52 o 
  -7  18   7    16416.94    15924.01    474.06 o 
  -6  18   7    35537.40    35336.82    510.67 o 
  -5  18   7       97.77      718.44    221.39 o 
  -4  18   7     2386.75     2098.75    188.04 o 
  -3  18   7     1779.12     1954.99    268.64 o 
  -2  18   7      454.31      267.77    234.64 o 
  -1  18   7     1554.32     1382.90    242.13 o 
   0  18   7    11709.50    12738.22    416.31 o 
   1  18   7      434.89      184.33    262.11 o 
   2  18   7      854.69      681.81    272.18 o 
   3  18   7      305.25      206.08    270.51 o 
   4  18   7    26111.13    26407.99    609.60 o 
   5  18   7     2829.44     2769.63    299.57 o 
   6  18   7      946.20      634.15    288.90 o 
   7  18   7     4564.12     3856.13    416.51 o 
   8  18   7      303.77      131.46    314.86 o 
   9  18   7     3660.59     3965.58    507.92 o 
  10  18   7      153.62     -185.71    445.08 o 
 -12  19   7     4494.03     4249.93    574.38 o 
 -11  19   7      339.48      -57.22    446.73 o 
 -10  19   7     1667.63     1309.06    510.93 o 
  -9  19   7     1061.37      501.62    442.26 o 
  -8  19   7    13363.19    14366.14    477.08 o 
  -7  19   7    38269.96    37043.82    703.78 o 
  -6  19   7    32592.68    32380.06    532.46 o 
  -5  19   7    40261.89    39527.18    564.57 o 
  -4  19   7     9689.07    10452.10    321.66 o 
  -3  19   7     4467.05     4674.15    225.02 o 
  -2  19   7       61.92     -206.53    235.23 o 
  -1  19   7     3071.29     3236.78    271.62 o 
   0  19   7    11322.64    10488.16    469.09 o 
   1  19   7    23937.44    23669.87    637.82 o 
   2  19   7      107.86      228.27    273.33 o 
   3  19   7     1405.58     1099.73    301.00 o 
   4  19   7     9317.09     9079.61    459.68 o 
   5  19   7     6272.80     6425.26    358.12 o 
   6  19   7       47.02      -11.34    289.82 o 
   7  19   7      203.71      -88.35    470.02 o 
   8  19   7     1995.72     2000.34    341.32 o 
   9  19   7     6018.91     6475.74    422.16 o 
  10  19   7     1426.76     1319.33    707.12 o 
 -12  20   7    11383.74    10347.70    700.96 o 
 -11  20   7      299.74     -170.20    444.94 o 
 -10  20   7      709.06      103.61    437.72 o 
  -9  20   7     2074.87     1862.03    380.54 o 
  -8  20   7    56651.43    54680.99   1113.29 o 
  -7  20   7    30827.84    30607.52    582.43 o 
  -6  20   7    27331.37    26413.29    484.32 o 
  -5  20   7    12584.81    12226.49    337.42 o 
  -4  20   7     1617.31     1821.45    214.58 o 
  -3  20   7     3707.06     3913.29    270.48 o 
  -2  20   7     3397.84     3100.84    284.45 o 
  -1  20   7      695.79      950.60    252.87 o 
   0  20   7    24794.28    25777.91    686.24 o 
   1  20   7     2062.21     2831.40    387.56 o 
   2  20   7     7726.25     7787.26    403.03 o 
   3  20   7      999.43      737.32    309.17 o 
   4  20   7     2145.99     2270.88    404.94 o 
   5  20   7      566.50        7.39    291.91 o 
   6  20   7     1056.31      837.48    309.73 o 
   7  20   7       20.59     -396.45    405.35 o 
   8  20   7      617.07      358.59    373.68 o 
   9  20   7     1628.30     1278.12    451.07 o 
 -12  21   7     7760.31     7158.71    659.56 o 
 -11  21   7      441.47     -309.29    624.63 o 
 -10  21   7      176.42     -294.47    438.80 o 
  -9  21   7       60.85     -365.06    403.05 o 
  -8  21   7    13685.84    14508.08    589.80 o 
  -7  21   7     5073.26     4910.31    301.81 o 
  -6  21   7     7624.90     7351.78    315.19 o 
  -5  21   7    29987.83    30313.45    494.40 o 
  -4  21   7     1600.11     1562.65    264.56 o 
  -3  21   7     6345.85     6865.17    307.71 o 
  -2  21   7        6.83     -172.66    230.18 o 
  -1  21   7    28494.84    28680.77    943.09 o 
   0  21   7     2447.67     2541.31    330.84 o 
   1  21   7    50839.78    51198.52   1064.34 o 
   2  21   7     1896.98     1999.49    393.98 o 
   3  21   7      484.70      516.91    316.58 o 
   4  21   7       10.74       13.89    324.97 o 
   5  21   7      328.09       31.18    297.68 o 
   6  21   7     2053.68     1737.78    334.10 o 
   7  21   7      559.81      108.89    383.61 o 
   8  21   7      465.01      334.61    353.49 o 
   9  21   7      859.23      379.46    394.11 o 
 -11  22   7     3004.52     2000.79    528.62 o 
 -10  22   7      310.49     -135.48    467.03 o 
  -9  22   7     1446.46     1340.77    473.72 o 
  -8  22   7      495.54      735.81    361.27 o 
  -7  22   7     3549.06     4896.01   1316.36 o 
  -6  22   7     9229.91     9102.51    363.18 o 
  -5  22   7     9045.42     8665.79    349.36 o 
  -4  22   7        2.13     -185.59    280.95 o 
  -3  22   7      235.99      505.82    323.22 o 
  -2  22   7    23105.82    23272.50    507.03 o 
  -1  22   7     8420.80     8926.16    485.90 o 
   0  22   7    19326.23    20412.89    630.68 o 
   1  22   7        0.38      142.37    309.35 o 
   2  22   7      473.70      415.08    320.10 o 
   3  22   7      340.21      117.40    502.11 o 
   4  22   7     6944.89     7579.81    441.07 o 
   5  22   7     1828.51     1846.23    333.63 o 
   6  22   7      269.70      433.12    326.59 o 
   7  22   7        4.99     -539.74    359.83 o 
   8  22   7      272.02     -186.77    354.14 o 
   9  22   7       67.75       19.48    377.20 o 
 -10  23   7      436.52     -436.13    475.44 o 
  -9  23   7      557.28      587.98    507.61 o 
  -8  23   7    10414.62     9977.28    524.19 o 
  -7  23   7        0.35     -480.85    345.39 o 
  -6  23   7     2418.05     2296.74    321.97 o 
  -5  23   7     5925.31     6488.73    430.76 o 
  -4  23   7       69.05      431.57    270.73 o 
  -3  23   7    35701.47    35457.07    650.65 o 
  -2  23   7     7958.06     8007.17    331.22 o 
  -1  23   7    32642.13    33948.30   1065.42 o 
   0  23   7       66.33       37.42    318.82 o 
   1  23   7     8656.66     8499.43    451.87 o 
   2  23   7      138.72      393.81    333.89 o 
   3  23   7      797.47      571.21    350.44 o 
   4  23   7      118.02      280.20    357.66 o 
   5  23   7     2665.34     2898.95    615.55 o 
   6  23   7     3366.70     2906.31    376.67 o 
   7  23   7      410.43      337.36    355.07 o 
   8  23   7        2.09     -173.53    453.62 o 
 -10  24   7       53.91     -263.65    502.33 o 
  -9  24   7     3096.31     2259.80    406.32 o 
  -8  24   7    13534.88    11959.68    584.80 o 
  -7  24   7     2694.08     2541.75    636.26 o 
  -6  24   7     2087.10     1798.70    490.28 o 
  -5  24   7     1070.44      863.36    290.21 o 
  -4  24   7     2486.79     3363.59    446.00 o 
  -3  24   7      381.55      900.02    272.34 o 
  -2  24   7      641.79     1250.48    311.18 o 
  -1  24   7      169.54      280.41    339.53 o 
   0  24   7     1062.18      927.67    347.21 o 
   1  24   7     3474.48     3886.56    396.19 o 
   2  24   7     7016.10     7230.89    451.54 o 
   3  24   7        0.39     -219.45    355.21 o 
   4  24   7     6819.76     6936.79    599.12 o 
   5  24   7     2240.86     2015.27    406.16 o 
   6  24   7     1705.81     1605.81    370.16 o 
   7  24   7       43.20      144.48    370.47 o 
  -9  25   7       37.19     -134.16    395.21 o 
  -8  25   7     2484.83     1947.78    650.75 o 
  -7  25   7      807.29      183.86    495.87 o 
  -6  25   7     5677.09     5430.01    564.83 o 
  -5  25   7    25631.59    27126.91    678.37 o 
  -4  25   7     4010.42     4575.81    435.80 o 
  -3  25   7       15.86      189.51    269.33 o 
  -2  25   7     2122.49     2702.25    328.86 o 
  -1  25   7    20995.64    21936.30    580.78 o 
   0  25   7     1726.29     1517.34    368.78 o 
   1  25   7      151.18     -405.07    359.52 o 
   2  25   7     1162.26     1079.22    379.80 o 
   3  25   7    33483.86    33538.81    941.33 o 
   4  25   7     5680.32     5524.23    450.62 o 
   5  25   7    26581.55    26659.32    780.82 o 
   6  25   7      250.49      -95.31    398.69 o 
   7  25   7     4722.72     4563.92    511.62 o 
  -8  26   7       40.00     -258.61    715.60 o 
  -7  26   7      906.11      410.54    511.31 o 
  -6  26   7      856.07      838.89    789.13 o 
  -5  26   7     1988.17     2818.12    670.10 o 
  -4  26   7     6374.31     6825.24    413.58 o 
  -3  26   7      850.49      994.67    325.09 o 
  -2  26   7    10321.95    10116.32    447.81 o 
  -1  26   7      163.27      343.63    314.94 o 
   0  26   7    12754.55    12841.00    597.93 o 
   1  26   7       98.31     -355.49    364.87 o 
   2  26   7    13834.43    14003.88    621.99 o 
   3  26   7     1483.67     1983.88    407.73 o 
   4  26   7    28353.97    29414.56    829.88 o 
   5  26   7      655.59      938.51    440.96 o 
   6  26   7      524.37      598.58    516.79 o 
  -8  27   7     7104.01     6122.56    625.34 o 
  -7  27   7     5209.27     5143.20    608.12 o 
  -6  27   7      944.44      726.64   1499.67 o 
  -5  27   7       65.02     -123.89    478.10 o 
  -4  27   7       52.70      270.46    429.42 o 
  -3  27   7       22.96     1295.37    395.56 o 
  -2  27   7      303.31      959.17    326.86 o 
  -1  27   7      655.47      939.14    331.39 o 
   0  27   7      170.47     -159.24    374.39 o 
   1  27   7    24417.27    24809.06   1062.37 o 
   2  27   7     1403.11     1191.32    407.74 o 
   3  27   7     5205.20     6615.33    660.36 o 
   4  27   7     2900.92     3144.15    445.11 o 
   5  27   7      234.11      331.81    426.38 o 
  -7  28   7     4352.13     3935.53    723.68 o 
  -6  28   7     2271.29     2160.56    543.70 o 
  -5  28   7      753.51      872.70    918.50 o 
  -4  28   7      314.88     1128.25    502.73 o 
  -3  28   7     1028.44     2515.16    422.13 o 
  -2  28   7     1384.59     1657.62    401.22 o 
  -1  28   7     2098.89     2690.48    493.53 o 
   0  28   7     2519.02     2779.10    363.98 o 
   1  28   7     2560.66     3027.31    436.69 o 
   2  28   7     5405.88     6110.63    486.98 o 
   3  28   7     3009.94     3125.42    461.05 o 
   4  28   7     1746.90     1719.72    459.90 o 
  -5  29   7       53.59       56.10    755.52 o 
  -4  29   7      948.59     1217.73    971.10 o 
  -3  29   7      991.37     1497.75    415.66 o 
  -2  29   7        2.02      497.79    391.97 o 
  -1  29   7      463.74      546.10    359.33 o 
   0  29   7     4740.66     5176.36    563.71 o 
   1  29   7     3640.63     3731.70    465.72 o 
   2  29   7        1.80       91.74    426.14 o 
   3  29   7     4763.16     5038.43    502.66 o 
  -3  30   7       52.00      622.63    433.72 o 
  -2  30   7      106.74      699.36    421.36 o 
  -1  30   7     1340.63     2292.19    450.93 o 
   0  30   7       30.72      392.02    370.98 o 
   1  30   7        2.31       90.34    531.65 o 
 -15   0   8    17891.09    17768.18   1031.45 o 
 -14   0   8    29436.28    28429.89   1234.10 o 
 -13   0   8     4816.99     5392.77    620.59 o 
 -12   0   8    20970.69    20627.42    714.35 o 
 -11   0   8    87712.27    89945.81   3051.15 o 
 -10   0   8      146.51      325.97    318.24 o 
  -9   0   8     7037.32     7096.65    861.40 o 
  -8   0   8    26903.90    26872.53    693.27 o 
  -7   0   8    14841.33    14395.80    497.53 o 
  -6   0   8    48541.06    45011.60    953.23 o 
  -5   0   8    12430.23    11254.33    397.83 o 
  -4   0   8    48049.74    47278.58    966.60 o 
  -3   0   8    66089.70    67301.43   1837.51 o 
  -2   0   8   102773.30   104679.89   1646.47 o 
  -1   0   8    11338.31    11122.53    353.99 o 
   0   0   8    82450.97    84280.45   1331.36 o 
   1   0   8     2704.30     2646.57    164.98 o 
   2   0   8     7541.68     7671.21    244.63 o 
   3   0   8    15384.82    14106.72    558.68 o 
   4   0   8     6977.54     6579.23    439.47 o 
   5   0   8     3355.10     2264.43    637.77 o 
   6   0   8    60833.74    56758.70   1399.62 o 
   7   0   8    36416.13    35762.35   1195.95 o 
   8   0   8    43380.66    42224.70    943.95 o 
   9   0   8     3447.51     4097.57    343.97 o 
  10   0   8    26245.73    26607.52    983.30 o 
  11   0   8      581.76     1447.87    602.90 o 
  12   0   8     5741.33     6466.67    755.02 o 
  13   0   8     1915.67     2520.26    738.34 o 
 -15   1   8     2532.19     2229.19    443.10 o 
 -14   1   8       65.00     1293.09    577.89 o 
 -13   1   8       68.43      475.98    369.58 o 
 -12   1   8    28237.17    27797.73    580.31 o 
 -11   1   8    26196.37    25871.54    542.30 o 
 -10   1   8    33500.66    33304.45    592.58 o 
  -9   1   8    46878.77    46575.98    731.97 o 
  -8   1   8    37204.36    36545.73    598.48 o 
  -7   1   8     7744.11     7581.46    272.47 o 
  -6   1   8     2663.02     2548.24    224.67 o 
  -5   1   8    23556.04    21463.94    389.27 o 
  -4   1   8    37341.52    35120.00    536.30 o 
  -3   1   8    71386.33    73118.08    987.09 o 
  -2   1   8      737.31      807.14    157.25 o 
  -1   1   8      654.94      898.49     83.55 o 
   0   1   8    12864.47    12591.58    213.22 o 
   1   1   8     1059.01      976.27     89.62 o 
   2   1   8     3809.49     3625.69    117.76 o 
   3   1   8     3289.18     3102.62    183.13 o 
   4   1   8     3268.42     3296.61    225.28 o 
   5   1   8     6254.53     5160.35    265.28 o 
   6   1   8     4062.12     4305.66    277.93 o 
   7   1   8    24840.41    25210.19    560.03 o 
   8   1   8       53.08      661.98    217.94 o 
   9   1   8    13997.72    13257.54    379.38 o 
  10   1   8    13364.57    14406.41    497.98 o 
  11   1   8    16667.12    17510.38    876.31 o 
  12   1   8     4446.81     5507.84    532.53 o 
  13   1   8       13.97      876.46    471.88 o 
 -15   2   8      669.07      520.45    488.44 o 
 -14   2   8     1805.55     2703.33    423.88 o 
 -13   2   8     1254.41     2107.79    340.00 o 
 -12   2   8     3356.74     4236.06    425.82 o 
 -11   2   8     1681.39     2560.01    295.15 o 
 -10   2   8     5773.76     5784.48    280.52 o 
  -9   2   8    65145.86    64546.67    942.30 o 
  -8   2   8     4611.33     4407.50    228.36 o 
  -7   2   8     1865.18     1588.36    177.79 o 
  -6   2   8    24896.59    24327.05    434.41 o 
  -5   2   8    45198.86    43164.84    639.08 o 
  -4   2   8    41920.86    43329.23    634.54 o 
  -3   2   8      133.11      -58.58    168.28 o 
  -2   2   8     1801.05     2026.00    136.85 o 
  -1   2   8        1.64     -100.94     93.79 o 
   0   2   8     1282.00     1446.68    104.29 o 
   1   2   8       38.08        9.50     83.95 o 
   2   2   8     1662.19     1868.24    114.43 o 
   3   2   8       71.87     -141.45    110.52 o 
   4   2   8      105.14     -124.28    131.71 o 
   5   2   8     2032.83     2125.76    233.16 o 
   6   2   8    10034.76     8412.83    395.93 o 
   7   2   8      678.36      626.87    318.46 o 
   8   2   8     9526.97     9470.08    348.97 o 
   9   2   8     3213.50     3595.42    303.92 o 
  10   2   8    10413.71    10729.20    437.68 o 
  11   2   8     3470.66     4449.27    492.44 o 
  12   2   8      850.94     1716.69    470.11 o 
  13   2   8     3452.29     4422.60    553.68 o 
 -15   3   8     3128.75     3795.25    472.87 o 
 -14   3   8     9773.81     9250.37    526.41 o 
 -13   3   8     1192.15     1910.75    712.31 o 
 -12   3   8     6472.88     6733.07    374.48 o 
 -11   3   8     5293.81     5454.05    296.64 o 
 -10   3   8     3422.68     3649.68    254.50 o 
  -9   3   8      903.32      575.81    208.57 o 
  -8   3   8     1144.87     1427.43    193.40 o 
  -7   3   8    11021.54    10591.86    305.96 o 
  -6   3   8    12244.89    12156.92    307.14 o 
  -5   3   8     6073.02     6270.19    219.89 o 
  -4   3   8      224.75      184.30    126.86 o 
  -3   3   8      371.74      534.71    102.04 o 
  -2   3   8     9390.97     8972.20    203.72 o 
  -1   3   8    18682.43    18603.38    295.54 o 
   0   3   8     6350.45     6116.20    179.53 o 
   1   3   8     4229.73     4274.99    161.96 o 
   2   3   8     2874.46     2926.63    133.08 o 
   3   3   8     2309.49     2185.21    147.87 o 
   4   3   8     3617.63     4014.42    363.93 o 
   5   3   8    80140.27    76924.34   1837.95 o 
   6   3   8      784.32     1076.27    285.35 o 
   7   3   8     5840.48     5598.14    397.79 o 
   8   3   8     4427.61     4856.19    313.52 o 
   9   3   8     8933.78     9032.50    392.81 o 
  10   3   8       26.12      282.60    294.25 o 
  11   3   8     5893.60     5916.83    378.89 o 
  12   3   8     1763.51     3062.41    618.82 o 
 -15   4   8      863.82     1516.55    432.75 o 
 -14   4   8     5067.95     5787.05    476.83 o 
 -13   4   8    14113.53    14832.71    556.17 o 
 -12   4   8    18243.17    19458.01    641.77 o 
 -11   4   8      164.68      585.35    283.26 o 
 -10   4   8     5453.76     6046.99    282.82 o 
  -9   4   8     2761.42     3371.09    273.90 o 
  -8   4   8     1256.53     1414.63    195.86 o 
  -7   4   8    28013.69    26893.74    478.83 o 
  -6   4   8    57082.48    56205.47    975.69 o 
  -5   4   8     1399.68     1375.62    160.04 o 
  -4   4   8       55.59       71.88     86.79 o 
  -3   4   8      399.83      441.38    113.07 o 
  -2   4   8     2901.56     3268.12    116.97 o 
  -1   4   8    13940.26    13692.61    251.16 o 
   0   4   8    24520.60    24221.02    338.05 o 
   1   4   8       10.15       63.16    105.22 o 
   2   4   8    11756.37    11335.75    268.57 o 
   3   4   8    13258.97    13333.83    809.69 o 
   4   4   8    47666.34    44813.90    747.48 o 
   5   4   8     3335.14     3950.63    529.11 o 
   6   4   8    59857.24    55498.68    991.77 o 
   7   4   8     2134.98     2344.11    246.70 o 
   8   4   8    10845.25    10338.74    423.49 o 
   9   4   8        7.41      223.42    282.15 o 
  10   4   8      446.11       96.55    360.34 o 
  11   4   8      421.46       20.03    320.95 o 
  12   4   8        6.28      532.72    335.56 o 
 -15   5   8       98.16      537.02   1445.10 o 
 -14   5   8     6917.33     7087.64    492.57 o 
 -13   5   8      865.65     1560.96    334.62 o 
 -12   5   8    13043.54    13700.11    511.36 o 
 -11   5   8    12781.23    12811.59    479.90 o 
 -10   5   8    16101.61    15464.76    416.56 o 
  -9   5   8    55829.26    55682.50    845.54 o 
  -8   5   8      142.78       60.52    180.64 o 
  -7   5   8       53.79       60.07    168.03 o 
  -6   5   8      150.06       95.76    204.04 o 
  -5   5   8      970.47     1342.04    120.62 o 
  -4   5   8       42.30      443.81    131.97 o 
  -3   5   8     5399.90     5777.06    174.43 o 
  -2   5   8     1000.13     1075.91     92.41 o 
  -1   5   8    65059.69    65244.87    739.89 o 
   0   5   8        3.06      127.47     93.51 o 
   1   5   8    12161.39    12186.47    259.24 o 
   2   5   8     3451.58     3251.76    166.90 o 
   3   5   8     4722.26     4923.43    229.83 o 
   4   5   8     1155.93     1191.40    163.39 o 
   5   5   8    17875.57    16589.80    369.31 o 
   6   5   8      130.54      957.71    224.17 o 
   7   5   8    31448.78    28373.92    754.68 o 
   8   5   8     2129.96     2781.32    341.43 o 
   9   5   8    14469.85    13749.64    492.12 o 
  10   5   8      646.31       55.57    374.49 o 
  11   5   8      150.46      531.01    326.88 o 
  12   5   8       17.37      972.31    344.75 o 
 -15   6   8      148.55     1200.18   1253.56 o 
 -14   6   8     3475.64     3819.37    392.22 o 
 -13   6   8       52.19      475.08    326.29 o 
 -12   6   8      264.14      624.01    306.81 o 
 -11   6   8    29567.11    28857.16    664.67 o 
 -10   6   8     5702.96     5721.85    323.59 o 
  -9   6   8    10993.38    12151.74    371.64 o 
  -8   6   8      239.58      165.73    186.92 o 
  -7   6   8     6461.21     6780.50    257.94 o 
  -6   6   8    18836.32    20276.19    339.72 o 
  -5   6   8     3075.20     2951.93    145.40 o 
  -4   6   8      183.05      221.23     96.13 o 
  -3   6   8     5486.26     5382.60    175.55 o 
  -2   6   8   119496.09   120425.73   1317.02 o 
  -1   6   8    34613.55    33416.63    418.81 o 
   0   6   8   173278.02   178287.14   1997.07 o 
   1   6   8     4278.94     4535.19    159.45 o 
   2   6   8      463.89      145.18    122.11 o 
   3   6   8     1293.05     1210.54    133.05 o 
   4   6   8       34.60      157.96    181.48 o 
   5   6   8       14.22      366.34    398.19 o 
   6   6   8      193.09      768.10    446.20 o 
   7   6   8    17284.32    17665.87    596.49 o 
   8   6   8    35595.14    33699.13    851.28 o 
   9   6   8     4693.78     5404.11    404.72 o 
  10   6   8     2017.00     1744.76    408.26 o 
  11   6   8     2690.25     3309.65    369.35 o 
  12   6   8    11498.66    11352.71    517.12 o 
 -15   7   8      275.56      147.37   1055.21 o 
 -14   7   8      113.84      447.41    906.37 o 
 -13   7   8      316.32      804.96    327.15 o 
 -12   7   8      139.22      608.56    617.40 o 
 -11   7   8     1920.94     2482.26    303.32 o 
 -10   7   8     9748.30    10207.32    423.42 o 
  -9   7   8     3708.44     3973.58    246.75 o 
  -8   7   8    16382.62    15456.24    535.04 o 
  -7   7   8     1916.16     1986.54    193.07 o 
  -6   7   8    17177.64    17196.82    316.40 o 
  -5   7   8    10352.44    10258.83    242.04 o 
  -4   7   8     5736.27     5456.41    154.16 o 
  -3   7   8     7038.01     6761.11    181.63 o 
  -2   7   8     1395.57     1512.95    105.19 o 
  -1   7   8    67924.10    70014.37    816.81 o 
   0   7   8     8944.56     9319.91    209.99 o 
   1   7   8    88374.56    90051.66   1151.60 o 
   2   7   8       47.30     -158.71    108.51 o 
   3   7   8     1459.15     1289.41    134.41 o 
   4   7   8      558.09      622.76    143.98 o 
   5   7   8     2524.39     2449.75    342.69 o 
   6   7   8      168.48       -0.07    236.55 o 
   7   7   8     2943.99     3693.97    345.72 o 
   8   7   8     1091.35     1676.90    333.62 o 
   9   7   8     6820.32     6279.08    425.16 o 
  10   7   8     2369.48     2469.25    389.92 o 
  11   7   8     2125.38     2235.57    484.51 o 
  12   7   8      823.55      998.12    369.96 o 
 -15   8   8     1503.25     1493.23    628.68 o 
 -14   8   8    10331.21    10725.59    670.09 o 
 -13   8   8     1747.58     2242.37    346.19 o 
 -12   8   8     3240.71     3842.12    460.90 o 
 -11   8   8      319.35      807.81    284.98 o 
 -10   8   8     3909.62     4243.96    455.71 o 
  -9   8   8     3373.72     3762.53    343.87 o 
  -8   8   8     1023.87      882.23    204.59 o 
  -7   8   8      577.25      411.71    181.75 o 
  -6   8   8    11866.76    11388.63    266.88 o 
  -5   8   8    31869.72    30738.69    450.88 o 
  -4   8   8    62801.19    60589.00    722.47 o 
  -3   8   8     2197.11     2444.49    123.97 o 
  -2   8   8       40.10      356.10    100.03 o 
  -1   8   8     9415.23     9116.82    213.82 o 
   0   8   8     3729.07     3877.63    139.95 o 
   1   8   8      372.89      309.73    118.57 o 
   2   8   8    25833.78    26277.80    389.74 o 
   3   8   8    11339.16    11252.03    288.12 o 
   4   8   8     1076.83     1291.78    365.94 o 
   5   8   8     3454.12     4415.40   1187.36 o 
   6   8   8      746.88      445.06    286.65 o 
   7   8   8     3441.18     2706.61    394.64 o 
   8   8   8     1005.81     1092.41    344.44 o 
   9   8   8       85.46       97.79    350.52 o 
  10   8   8       74.12       82.61    371.73 o 
  11   8   8     6787.10     6849.59    519.91 o 
  12   8   8      774.71      451.27    370.79 o 
 -15   9   8     5753.64     6908.52   1783.94 o 
 -14   9   8     5982.16     6729.02   1484.01 o 
 -13   9   8     9120.12     8795.54    403.80 o 
 -12   9   8     6218.21     6873.20    386.98 o 
 -11   9   8     6691.45     6381.73    362.45 o 
 -10   9   8     3803.82     4233.17    310.28 o 
  -9   9   8    15026.94    13940.06    603.08 o 
  -8   9   8     5414.83     5494.59    292.52 o 
  -7   9   8    18422.00    18399.28    407.54 o 
  -6   9   8    24085.40    23144.78    388.53 o 
  -5   9   8    19400.49    18658.31    308.87 o 
  -4   9   8       59.76       26.11     88.13 o 
  -3   9   8    41882.06    41908.63    523.36 o 
  -2   9   8    15457.38    15175.36    263.30 o 
  -1   9   8    11746.73    11739.69    239.56 o 
   0   9   8       57.22      163.36    119.11 o 
   1   9   8    70778.32    71754.60    936.67 o 
   2   9   8     4365.62     4478.35    167.53 o 
   3   9   8    15549.19    15583.37    288.75 o 
   4   9   8    12497.82    12136.59    430.48 o 
   5   9   8     2389.25     2286.59    370.41 o 
   6   9   8     3455.21     2858.75    334.95 o 
   7   9   8     3737.20     3568.97    368.38 o 
   8   9   8     4382.63     4035.06    454.47 o 
   9   9   8     2374.76     1560.73    891.26 o 
  10   9   8     6231.37     6243.33    630.13 o 
  11   9   8     2014.27     1747.22    425.29 o 
  12   9   8        3.03     -109.74    437.44 o 
 -15  10   8      491.14     -106.79    989.76 o 
 -14  10   8     1607.31     2364.17    553.11 o 
 -13  10   8     3079.15     3408.61    533.88 o 
 -12  10   8      559.85      311.92    316.35 o 
 -11  10   8      600.84     1121.37    294.75 o 
 -10  10   8      949.98      737.48    272.27 o 
  -9  10   8      117.73      707.03    247.98 o 
  -8  10   8      556.09      679.98    234.60 o 
  -7  10   8        2.94        0.09    214.47 o 
  -6  10   8      861.41      575.58    205.12 o 
  -5  10   8      184.42      -34.30    126.65 o 
  -4  10   8     1464.30     1460.80    124.49 o 
  -3  10   8      344.76       56.30    115.10 o 
  -2  10   8    40211.25    45439.17   1478.51 o 
  -1  10   8    35639.87    35403.52    479.67 o 
   0  10   8   154137.42   158750.17   1978.57 o 
   1  10   8     3999.90     4455.21    192.58 o 
   2  10   8    12714.02    12283.36    259.58 o 
   3  10   8     7689.88     7936.93    262.96 o 
   4  10   8     5870.94     5811.87    307.62 o 
   5  10   8     5426.73     4921.74    357.19 o 
   6  10   8     4638.79     4615.80    366.44 o 
   7  10   8     5931.49     7010.22    620.05 o 
   8  10   8    13029.60    12256.10    607.74 o 
   9  10   8       65.39     -214.46    280.16 o 
  10  10   8     1207.97     1305.31    358.26 o 
  11  10   8     2870.16     3140.15    625.31 o 
  12  10   8    14137.90    12832.93    629.77 o 
 -14  11   8     1891.99     1489.76    562.81 o 
 -13  11   8     1068.84      696.90    502.33 o 
 -12  11   8    20597.33    21061.07    542.49 o 
 -11  11   8       35.63      696.91    423.70 o 
 -10  11   8      718.37      825.34    269.68 o 
  -9  11   8      170.17      117.85    249.08 o 
  -8  11   8     7181.20     6922.99    319.50 o 
  -7  11   8     1461.98     1492.02    193.77 o 
  -6  11   8    15047.67    13741.03    503.53 o 
  -5  11   8     2980.05     2966.96    143.49 o 
  -4  11   8      228.48       71.96    120.33 o 
  -3  11   8    64872.38    66436.41    784.78 o 
  -2  11   8    23352.05    22864.89    361.29 o 
  -1  11   8    99544.59   102658.94   1316.76 o 
   0  11   8     2640.88     2782.07    209.17 o 
   1  11   8    22910.63    23092.21    391.60 o 
   2  11   8     1828.95     1862.63    146.60 o 
   3  11   8    24294.63    24618.47    607.03 o 
   4  11   8     1133.70     1103.83    247.06 o 
   5  11   8    31664.53    29987.37    633.55 o 
   6  11   8     5885.13     6462.69    634.78 o 
   7  11   8    32405.00    31723.35    854.87 o 
   8  11   8    12681.91    11595.05   1084.21 o 
   9  11   8     1500.47     1590.97    389.37 o 
  10  11   8     3343.28     2790.28    575.13 o 
  11  11   8      802.37      613.92    294.19 o 
 -14  12   8      958.80      685.35    916.48 o 
 -13  12   8    21476.54    21808.09    920.44 o 
 -12  12   8     7910.45     7940.79    593.12 o 
 -11  12   8    11611.25    11544.37    478.22 o 
 -10  12   8     6078.00     6133.45    343.43 o 
  -9  12   8      249.71      167.58    247.27 o 
  -8  12   8       77.54      399.50    237.58 o 
  -7  12   8     2647.19     2554.77    213.41 o 
  -6  12   8     1485.72     1801.89    190.56 o 
  -5  12   8       29.12     -120.47    152.75 o 
  -4  12   8     7436.02     7370.34    203.14 o 
  -3  12   8     5292.10     5119.66    177.67 o 
  -2  12   8    30884.29    33718.06    868.21 o 
  -1  12   8     1113.35     1096.22    151.61 o 
   0  12   8    55021.01    56183.72    771.93 o 
   1  12   8     3570.52     3942.29    174.30 o 
   2  12   8    54523.25    56230.63    868.28 o 
   3  12   8    10271.71     9928.38    475.28 o 
   4  12   8    14523.15    14843.76    476.19 o 
   5  12   8      841.34     1110.15    350.49 o 
   6  12   8   113053.23   106959.23   2044.97 o 
   7  12   8       92.64      389.44    361.21 o 
   8  12   8      209.77      -21.48    525.60 o 
   9  12   8      392.35      153.19    379.34 o 
  10  12   8     1577.71     1078.14    415.88 o 
  11  12   8      422.51      367.74    424.20 o 
 -14  13   8     5442.40     4789.90    626.31 o 
 -13  13   8    12613.63    13644.11    775.39 o 
 -12  13   8     3188.77     2779.20    509.27 o 
 -11  13   8     1334.16     1250.44    383.97 o 
 -10  13   8      428.35      501.69    277.78 o 
  -9  13   8     3211.97     3233.05    469.25 o 
  -8  13   8     5918.24     5921.16    314.95 o 
  -7  13   8    20337.59    19297.57    431.53 o 
  -6  13   8     6425.06     6124.83    306.51 o 
  -5  13   8    12122.54    14873.84    988.33 o 
  -4  13   8     4202.95     4632.50    201.71 o 
  -3  13   8      137.96     -202.07    140.50 o 
  -2  13   8     3642.03     3714.54    227.30 o 
  -1  13   8     6490.31     6728.62    226.62 o 
   0  13   8    10971.72    11051.62    294.33 o 
   1  13   8    60133.66    62173.19    845.87 o 
   2  13   8     8595.00     8208.35    837.91 o 
   3  13   8     7024.66     6728.88    364.81 o 
   4  13   8        2.89     -306.58    244.73 o 
   5  13   8   112311.21   111246.09   1756.08 o 
   6  13   8     6164.61     7252.20    405.42 o 
   7  13   8    14170.38    13394.70    584.65 o 
   8  13   8      116.04     -131.00    411.81 o 
   9  13   8      164.12       52.73    387.67 o 
  10  13   8      360.29     -450.24    410.58 o 
  11  13   8       27.80      373.28    443.60 o 
 -14  14   8      158.50     -383.86    513.78 o 
 -13  14   8     5268.45     5042.02    596.03 o 
 -12  14   8       31.96     -269.42    471.79 o 
 -11  14   8       56.73      127.45    367.14 o 
 -10  14   8     7461.90     7331.38    377.63 o 
  -9  14   8      153.60      135.71    265.72 o 
  -8  14   8     3825.12     3945.91    294.22 o 
  -7  14   8        1.68      158.89    199.79 o 
  -6  14   8      133.90       75.44    189.88 o 
  -5  14   8     6591.15     6565.56    229.05 o 
  -4  14   8    15211.70    15242.72    325.97 o 
  -3  14   8     5729.53     5726.90    211.14 o 
  -2  14   8     1024.13     1124.90    212.59 o 
  -1  14   8        8.87     -141.33    185.21 o 
   0  14   8    21777.94    22739.95    494.94 o 
   1  14   8       55.11       23.45    189.61 o 
   2  14   8     4754.18     5325.43    305.01 o 
   3  14   8      247.07      357.06    246.29 o 
   4  14   8    33546.61    32206.05    742.57 o 
   5  14   8      913.58     1498.38    265.61 o 
   6  14   8     4104.45     3828.83    312.27 o 
   7  14   8     1915.38     1663.40    456.40 o 
   8  14   8     2280.83     2187.54    476.54 o 
   9  14   8       91.23       -9.14    447.03 o 
  10  14   8      390.68      786.28    556.49 o 
  11  14   8      572.97      119.36    480.13 o 
 -13  15   8       13.32     1091.28    531.72 o 
 -12  15   8     3767.89     4049.97    542.49 o 
 -11  15   8     5962.03     5207.45    528.38 o 
 -10  15   8     1773.94     1984.71    271.24 o 
  -9  15   8      119.55      177.83    230.74 o 
  -8  15   8    11447.70    11988.53    445.73 o 
  -7  15   8     3378.33     3119.59    243.36 o 
  -6  15   8     6240.10     6406.81    272.52 o 
  -5  15   8    22795.71    21515.51    389.59 o 
  -4  15   8    35143.12    34984.27    485.74 o 
  -3  15   8    21937.95    22976.45    632.64 o 
  -2  15   8      693.57      929.40    214.39 o 
  -1  15   8    19245.04    18782.01    458.35 o 
   0  15   8     2405.58     2389.33    223.77 o 
   1  15   8     4759.23     4886.58    323.09 o 
   2  15   8       37.53      167.09    243.02 o 
   3  15   8    22589.99    22220.85    798.10 o 
   4  15   8     1666.50     1541.99    287.36 o 
   5  15   8     4700.67     4649.52    309.01 o 
   6  15   8       40.45     -400.68    267.12 o 
   7  15   8      344.86     -315.38    282.13 o 
   8  15   8     1129.11     1220.71    842.57 o 
   9  15   8     1149.73      477.73    526.45 o 
  10  15   8     6759.34     6374.87    528.27 o 
  11  15   8     2499.33     2126.46    676.19 o 
 -13  16   8     5252.73     5612.38    631.49 o 
 -12  16   8     3980.81     3742.83    560.57 o 
 -11  16   8    32048.54    30710.63   1020.08 o 
 -10  16   8    10621.07    10146.87    398.02 o 
  -9  16   8     7714.66     7310.74    321.18 o 
  -8  16   8     9548.28     9147.02    354.96 o 
  -7  16   8      114.53      268.07    191.09 o 
  -6  16   8      113.24      171.18    219.03 o 
  -5  16   8     1019.61      885.29    199.02 o 
  -4  16   8    46336.61    47249.60    664.09 o 
  -3  16   8     2756.00     2429.57    253.46 o 
  -2  16   8    10879.34    11543.17    401.61 o 
  -1  16   8      307.08      382.37    209.96 o 
   0  16   8     1245.66     1200.80    218.52 o 
   1  16   8      116.29       60.61    244.65 o 
   2  16   8     2534.82     2810.00    292.62 o 
   3  16   8       25.91      -61.60    256.76 o 
   4  16   8      573.66      212.44    279.03 o 
   5  16   8      935.40      634.03    340.74 o 
   6  16   8     6586.22     6503.20    357.15 o 
   7  16   8       27.46      -39.80    325.91 o 
   8  16   8     7712.34     7223.08    629.62 o 
   9  16   8      339.82      764.10    905.05 o 
  10  16   8    10879.69    10117.84    610.00 o 
 -13  17   8     3549.63     3419.07   1710.92 o 
 -12  17   8    11138.55    10154.25    727.22 o 
 -11  17   8      484.89     1134.53    486.44 o 
 -10  17   8    40827.48    39897.46   1407.19 o 
  -9  17   8    16552.59    15836.36    470.00 o 
  -8  17   8     1341.76     1109.60    243.28 o 
  -7  17   8     4514.55     6417.70   1269.31 o 
  -6  17   8     7727.25     8013.52    294.53 o 
  -5  17   8     5361.99     5600.37    241.20 o 
  -4  17   8      250.91      353.84    234.84 o 
  -3  17   8     7163.94     8416.92    658.95 o 
  -2  17   8    22275.15    22369.16    540.11 o 
  -1  17   8    41892.32    44875.42    797.48 o 
   0  17   8      340.94      570.21    222.39 o 
   1  17   8    13611.15    14979.80    512.93 o 
   2  17   8     4161.43     4718.15    326.59 o 
   3  17   8    12609.67    12904.83    493.10 o 
   4  17   8     7619.11     7842.54    412.01 o 
   5  17   8      286.34       82.19    297.78 o 
   6  17   8      414.83      265.57    286.74 o 
   7  17   8    18399.06    17343.10    540.67 o 
   8  17   8    15215.10    15032.38    857.01 o 
   9  17   8    39407.00    38239.73   1031.09 o 
  10  17   8      697.47      938.93    799.52 o 
 -12  18   8      823.87      460.18    522.48 o 
 -11  18   8     4283.05     4208.63    556.67 o 
 -10  18   8    53445.59    51622.73   1434.99 o 
  -9  18   8    52927.32    52707.28    894.91 o 
  -8  18   8    21051.25    19687.03    498.40 o 
  -7  18   8     1127.06      856.48    273.31 o 
  -6  18   8    15372.42    15420.18    409.27 o 
  -5  18   8    19852.15    19529.37    416.35 o 
  -4  18   8     4712.88     4386.67    212.47 o 
  -3  18   8      171.10      319.58    178.84 o 
  -2  18   8      205.03      -24.06    238.50 o 
  -1  18   8     2429.99     2376.32    267.19 o 
   0  18   8    21495.07    21654.37    607.00 o 
   1  18   8        6.43     -101.58    261.50 o 
   2  18   8     5983.69     6842.35    374.10 o 
   3  18   8     3731.58     3670.41    329.90 o 
   4  18   8    11609.33    11496.39    483.24 o 
   5  18   8      109.60      -59.38    310.33 o 
   6  18   8      927.42      568.35    302.44 o 
   7  18   8     4406.21     4689.03    386.09 o 
   8  18   8    26887.82    25497.71    806.68 o 
   9  18   8     4072.44     4485.72    930.67 o 
  10  18   8    13178.87    12359.05    887.73 o 
 -12  19   8       33.00      -52.34    489.70 o 
 -11  19   8      927.91      178.80    497.60 o 
 -10  19   8     2031.51     3364.99    521.39 o 
  -9  19   8      146.28      366.34    441.57 o 
  -8  19   8    14527.12    13804.51    442.59 o 
  -7  19   8     1064.01      626.70    244.96 o 
  -6  19   8      553.57      611.54    227.48 o 
  -5  19   8     5913.76     5673.74    262.06 o 
  -4  19   8      754.71      526.62    186.67 o 
  -3  19   8     8075.09     8731.84    329.29 o 
  -2  19   8      296.69       70.21    244.01 o 
  -1  19   8     2596.69     2665.16    271.01 o 
   0  19   8     4180.00     4895.47    349.49 o 
   1  19   8     1027.08     1147.05    297.20 o 
   2  19   8     2231.09     2508.32    324.08 o 
   3  19   8      922.86      724.91    303.58 o 
   4  19   8       33.27     -223.04    301.62 o 
   5  19   8       54.35      141.46    326.30 o 
   6  19   8     3189.39     3426.72    349.85 o 
   7  19   8      366.75      366.76    398.82 o 
   8  19   8      948.71      421.22    460.05 o 
   9  19   8    10537.18     9947.21    842.37 o 
 -12  20   8      327.34      192.10    506.98 o 
 -11  20   8      148.05     -567.42    473.53 o 
 -10  20   8     3358.54     2475.36    511.88 o 
  -9  20   8     4739.93     3956.60    650.66 o 
  -8  20   8     1343.29      877.54    354.03 o 
  -7  20   8       29.20     -202.87    249.71 o 
  -6  20   8     5089.43     4773.46    286.95 o 
  -5  20   8      482.64      371.69    219.26 o 
  -4  20   8     2826.00     2920.26    247.25 o 
  -3  20   8     3771.62     3952.06    276.43 o 
  -2  20   8    13662.38    13714.77    469.11 o 
  -1  20   8      628.00      374.78    290.19 o 
   0  20   8      936.67     1002.45    312.21 o 
   1  20   8     1226.21      922.71    304.41 o 
   2  20   8       89.40      168.32    427.51 o 
   3  20   8     1689.80     1792.19    337.31 o 
   4  20   8     5043.41     4589.16    379.14 o 
   5  20   8      963.08      374.28    339.05 o 
   6  20   8     1638.95     1029.98    350.84 o 
   7  20   8     2598.53     3371.86    368.15 o 
   8  20   8     1267.64     1243.85    362.58 o 
   9  20   8       11.88      405.89    804.13 o 
 -11  21   8      341.90      100.33    473.58 o 
 -10  21   8     5311.08     4775.50    704.48 o 
  -9  21   8     5274.36     4663.49    538.74 o 
  -8  21   8    12166.15    11933.20    660.14 o 
  -7  21   8     7281.16     7285.14    332.74 o 
  -6  21   8      318.35      156.48    253.24 o 
  -5  21   8     1260.40     1579.17    341.62 o 
  -4  21   8      405.67      288.71    232.14 o 
  -3  21   8      908.45     1123.21    255.35 o 
  -2  21   8      501.71      284.60    271.06 o 
  -1  21   8     4552.01     5334.55    390.03 o 
   0  21   8     4563.81     4293.88    366.32 o 
   1  21   8     1156.85     1406.45    322.94 o 
   2  21   8    10097.02    10037.22    491.86 o 
   3  21   8    18466.92    18968.73    619.85 o 
   4  21   8     3830.32     3645.75    385.47 o 
   5  21   8      133.72     -137.42    346.50 o 
   6  21   8     1492.38     1503.19    380.52 o 
   7  21   8     5778.33     6033.78    537.36 o 
   8  21   8     1666.91     1560.46    490.51 o 
 -11  22   8    15361.93    16146.04   1880.22 o 
 -10  22   8    20055.76    18749.53   1070.11 o 
  -9  22   8     9795.71     8706.15    606.71 o 
  -8  22   8     6182.68     5758.29    719.14 o 
  -7  22   8       18.28     -399.03    266.02 o 
  -6  22   8     2415.22     2372.57    282.99 o 
  -5  22   8     1478.13     1255.41    287.73 o 
  -4  22   8     4321.78     4713.96    286.09 o 
  -3  22   8      404.21      546.87    292.85 o 
  -2  22   8    14992.52    14996.34    484.45 o 
  -1  22   8      745.68      442.10    324.47 o 
   0  22   8      659.97     1267.80    325.57 o 
   1  22   8      983.39     1058.72    325.01 o 
   2  22   8     2117.74     2844.49    366.02 o 
   3  22   8     2146.26     2411.42    366.59 o 
   4  22   8       81.30      254.79    357.05 o 
   5  22   8     1165.24      827.93    379.89 o 
   6  22   8     1741.23     1194.75    402.57 o 
   7  22   8      164.92      265.34    352.83 o 
   8  22   8    15311.19    14485.34    572.28 o 
 -10  23   8     9342.46     8510.05    656.54 o 
  -9  23   8      997.74      286.69    475.22 o 
  -8  23   8     2062.29     1112.85    462.34 o 
  -7  23   8      490.51      377.53    348.35 o 
  -6  23   8      558.40      615.23    325.17 o 
  -5  23   8        2.55     -331.48    283.12 o 
  -4  23   8     7368.41     7457.76    348.68 o 
  -3  23   8    33351.88    34308.92    812.82 o 
  -2  23   8     5485.93     6275.07    361.46 o 
  -1  23   8    19433.99    19597.71    648.42 o 
   0  23   8       10.55     -104.08    328.46 o 
   1  23   8      378.65       84.81    342.60 o 
   2  23   8      547.81      525.22    346.99 o 
   3  23   8     3625.14     4106.86    408.37 o 
   4  23   8     1811.69     1197.01    378.42 o 
   5  23   8      375.30     -384.52    374.09 o 
   6  23   8      242.30      -65.14    397.32 o 
   7  23   8    10552.75    10775.98    553.55 o 
  -9  24   8     7012.89     7190.56    703.47 o 
  -8  24   8     1613.50     1304.29    469.47 o 
  -7  24   8     3940.86     3591.63    655.71 o 
  -6  24   8      782.37      572.65    444.08 o 
  -5  24   8    17036.34    18807.79    528.69 o 
  -4  24   8    60681.97    61831.08    972.17 o 
  -3  24   8    11221.76    12271.83    711.35 o 
  -2  24   8     7165.50     8069.57    391.37 o 
  -1  24   8       74.38     -213.43    344.66 o 
   0  24   8      176.62      -43.02    352.38 o 
   1  24   8       31.32     -118.78    349.84 o 
   2  24   8    19229.30    19281.55    652.13 o 
   3  24   8     1804.10     1839.80    391.76 o 
   4  24   8     1042.59      649.61    393.29 o 
   5  24   8     1611.78     1053.00    409.73 o 
   6  24   8     4391.91     4132.45    466.85 o 
  -9  25   8      918.31      144.78    491.40 o 
  -8  25   8     1651.99      757.54    779.78 o 
  -7  25   8      383.07      810.50    512.25 o 
  -6  25   8     2709.76     2090.72    842.45 o 
  -5  25   8    19348.44    20348.55    868.10 o 
  -4  25   8     5071.19     5407.37    383.04 o 
  -3  25   8    21775.14    23429.96    695.59 o 
  -2  25   8       12.04      151.08    363.62 o 
  -1  25   8     3705.17     3841.42    408.97 o 
   0  25   8       35.95      -36.55    358.62 o 
   1  25   8      664.63      440.65    374.87 o 
   2  25   8        1.69      298.17    371.98 o 
   3  25   8     6034.73     6481.93    463.80 o 
   4  25   8     1687.17     1460.20    412.22 o 
   5  25   8     1258.56      665.44    412.12 o 
   6  25   8       72.67     -251.86    485.80 o 
  -8  26   8       24.61     -497.28    775.74 o 
  -7  26   8     1097.44      811.42    881.36 o 
  -6  26   8        8.66     -498.93    491.53 o 
  -5  26   8     1401.78     1571.61    437.00 o 
  -4  26   8       20.94       93.56    386.42 o 
  -3  26   8      711.54     1516.60    329.76 o 
  -2  26   8     1583.81     2235.20    344.66 o 
  -1  26   8     1256.53     1870.27    337.07 o 
   0  26   8     2891.33     2670.43    412.87 o 
   1  26   8       45.66     -263.18    384.51 o 
   2  26   8    12812.39    13487.99    623.61 o 
   3  26   8     1977.96     2137.77    433.09 o 
   4  26   8     4934.18     5387.71    478.66 o 
   5  26   8     1339.58     1166.57    435.63 o 
  -7  27   8     7185.03     7543.94    642.61 o 
  -6  27   8     4484.77     3976.90    574.00 o 
  -5  27   8     2503.67     2166.47    528.23 o 
  -4  27   8       44.36      325.28    492.86 o 
  -3  27   8    18850.35    20024.46    785.02 o 
  -2  27   8     5786.87     5987.77    398.69 o 
  -1  27   8     7121.72     7174.14    408.11 o 
   0  27   8     5284.37     5414.37    465.70 o 
   1  27   8    12922.78    13472.76    847.70 o 
   2  27   8     1649.38     1402.23    421.34 o 
   3  27   8     5832.15     6313.41    634.50 o 
   4  27   8     1570.72     1520.54    446.83 o 
  -5  28   8      872.01     2761.83    789.89 o 
  -4  28   8      781.39     1288.43    699.43 o 
  -3  28   8     4033.50     5387.31    551.89 o 
  -2  28   8    24430.75    24612.23    651.04 o 
  -1  28   8     1197.26     1590.81    365.04 o 
   0  28   8    18648.05    19389.51    608.01 o 
   1  28   8      506.55      863.34    424.85 o 
   2  28   8     8375.96     9469.11    593.06 o 
   3  28   8     1515.60     1124.80    448.82 o 
  -4  29   8        8.01       82.80    513.19 o 
  -3  29   8      222.14      227.40    517.08 o 
  -2  29   8      781.16     1322.76    422.47 o 
  -1  29   8    22581.16    23835.84    661.46 o 
   0  29   8      294.96      790.17    368.91 o 
   1  29   8    22469.61    22816.68    791.63 o 
 -15   1   9     1505.23     2390.34    461.73 o 
 -14   1   9    38938.66    37535.59   1031.74 o 
 -13   1   9     8024.60     8216.99    427.18 o 
 -12   1   9     1154.77     1454.84    439.78 o 
 -11   1   9     9687.81     9937.59    380.83 o 
 -10   1   9     4502.69     4615.04    274.73 o 
  -9   1   9      300.70      395.22    209.29 o 
  -8   1   9    14277.77    13992.99    372.00 o 
  -7   1   9      695.02      783.31    179.97 o 
  -6   1   9    19311.99    19080.56    617.74 o 
  -5   1   9    30146.70    29021.58    532.75 o 
  -4   1   9     4808.13     4718.64    235.47 o 
  -3   1   9    18541.61    18493.71    310.11 o 
  -2   1   9    33259.87    31610.97    405.14 o 
  -1   1   9    66814.83    66844.77    856.35 o 
   0   1   9     1714.88     1828.76    117.21 o 
   1   1   9    19260.28    19148.33    271.55 o 
   2   1   9     1067.70     1079.79    107.26 o 
   3   1   9    32093.22    31287.51    452.77 o 
   4   1   9      296.52      296.22    279.25 o 
   5   1   9    78808.87    76414.03   1298.72 o 
   6   1   9     1119.72      929.60    247.59 o 
   7   1   9      194.01      420.69    245.89 o 
   8   1   9     1401.09     1761.04    273.35 o 
   9   1   9     3020.53     4032.06    360.00 o 
  10   1   9     1158.82     1805.78    435.39 o 
  11   1   9      690.96      510.86    467.82 o 
  12   1   9     2517.37     3589.18    534.82 o 
 -15   2   9    15770.51    16580.29    760.02 o 
 -14   2   9    12854.45    13869.38    682.97 o 
 -13   2   9    50780.62    48694.71    975.58 o 
 -12   2   9       60.41      940.64    277.58 o 
 -11   2   9     2139.51     2669.79    277.60 o 
 -10   2   9     2068.32     2298.82    247.57 o 
  -9   2   9       15.22      186.81    241.37 o 
  -8   2   9     9653.97     9511.40    336.82 o 
  -7   2   9       97.93      392.77    176.88 o 
  -6   2   9     4212.88     3982.45    205.20 o 
  -5   2   9     8929.96     8295.98    272.03 o 
  -4   2   9    35136.66    35863.93    557.28 o 
  -3   2   9     4996.24     4970.33    239.04 o 
  -2   2   9     1580.38     1730.03    167.74 o 
  -1   2   9     2120.92     2104.06    127.05 o 
   0   2   9      830.03      626.49    111.75 o 
   1   2   9     8001.20     7515.30    247.72 o 
   2   2   9     5318.62     5417.46    153.44 o 
   3   2   9     2424.50     2634.61    248.68 o 
   4   2   9   106050.72   103497.81   1402.35 o 
   5   2   9     8305.10     8058.69    442.97 o 
   6   2   9    51594.07    49347.18    904.64 o 
   7   2   9     4801.67     5032.10    296.20 o 
   8   2   9        3.40      103.65    317.19 o 
   9   2   9     4722.51     4713.87    371.90 o 
  10   2   9     1425.12     1740.68    321.49 o 
  11   2   9     3970.03     4224.87    512.83 o 
  12   2   9     6081.76     8071.63    602.10 o 
 -15   3   9      188.81     1043.88    451.65 o 
 -14   3   9    18676.73    20225.23    646.87 o 
 -13   3   9    10061.33    10059.36    478.94 o 
 -12   3   9    60198.98    58673.02    932.86 o 
 -11   3   9     7854.39     7703.82    333.74 o 
 -10   3   9     2692.68     2706.66    253.89 o 
  -9   3   9      994.56     1298.59    220.45 o 
  -8   3   9    76639.55    76153.76   1079.55 o 
  -7   3   9    70084.52    68288.30    973.82 o 
  -6   3   9     9487.45     9085.35    298.27 o 
  -5   3   9      733.23      929.69    157.23 o 
  -4   3   9     8444.93     8145.58    260.23 o 
  -3   3   9      487.72      613.69    112.54 o 
  -2   3   9       24.08       34.78     85.36 o 
  -1   3   9     3519.80     3465.16    124.99 o 
   0   3   9     1168.80     1132.82     98.40 o 
   1   3   9    16480.81    16617.25    259.60 o 
   2   3   9     5278.43     5174.45    171.38 o 
   3   3   9    27430.33    26706.44    419.72 o 
   4   3   9     7596.72     7481.05    563.55 o 
   5   3   9    24603.53    22533.44    427.65 o 
   6   3   9     3635.29     4084.56    362.89 o 
   7   3   9    27687.18    26973.87    609.72 o 
   8   3   9     6343.44     6890.57    393.57 o 
   9   3   9      435.12     1423.73    305.99 o 
  10   3   9     3215.04     4803.28    362.56 o 
  11   3   9     4313.21     4861.97    526.23 o 
  12   3   9    13778.71    14879.99    725.66 o 
 -15   4   9     3608.17     4583.56   1439.54 o 
 -14   4   9      134.81      727.69    360.46 o 
 -13   4   9    11235.10    11267.54    508.28 o 
 -12   4   9     4701.42     5063.47    369.16 o 
 -11   4   9     5484.57     5950.84    312.57 o 
 -10   4   9      275.74      273.24    260.85 o 
  -9   4   9     8798.24     8942.09    340.08 o 
  -8   4   9    28649.61    28120.08    523.31 o 
  -7   4   9    32476.94    32616.17    554.05 o 
  -6   4   9    16484.05    16017.26    397.49 o 
  -5   4   9     4776.35     4973.39    241.52 o 
  -4   4   9     4262.09     4690.45    172.85 o 
  -3   4   9     2770.90     2874.91    123.32 o 
  -2   4   9    10813.20    10924.13    214.63 o 
  -1   4   9      902.63     1044.62    149.50 o 
   0   4   9      730.16      908.87    119.95 o 
   1   4   9      989.91     1200.95    130.57 o 
   2   4   9     1390.97     1582.45    222.35 o 
   3   4   9      794.26      765.33    158.87 o 
   4   4   9     4042.70     4059.42    209.30 o 
   5   4   9     7062.40     6685.23    505.13 o 
   6   4   9    51213.08    49014.17   1046.45 o 
   7   4   9     1053.55     1993.65    329.60 o 
   8   4   9     5557.29     5604.51    387.72 o 
   9   4   9      846.68      811.86    306.79 o 
  10   4   9    42572.67    41647.98    857.35 o 
  11   4   9     3191.28     5128.58    393.91 o 
  12   4   9    15204.44    16006.03    760.07 o 
 -15   5   9      902.01     1582.16   1165.12 o 
 -14   5   9     2996.92     2819.86    460.72 o 
 -13   5   9     1614.44     1873.49    351.57 o 
 -12   5   9     4759.26     5580.71    374.88 o 
 -11   5   9      215.76       20.29    249.16 o 
 -10   5   9     4263.58     4034.93    277.84 o 
  -9   5   9     9175.37     9085.88    323.91 o 
  -8   5   9     6601.06     6785.05    274.30 o 
  -7   5   9    20293.51    20987.66    430.88 o 
  -6   5   9     9109.31     9262.65    367.14 o 
  -5   5   9     4272.26     4361.85    200.73 o 
  -4   5   9     3577.98     3418.64    137.58 o 
  -3   5   9     5729.78     5504.95    176.73 o 
  -2   5   9     1225.85     1448.70    106.52 o 
  -1   5   9       89.74      -32.68    107.73 o 
   0   5   9       10.60       45.10    106.91 o 
   1   5   9    13150.92    13561.08    286.42 o 
   2   5   9     1749.20     1800.76    292.35 o 
   3   5   9    15180.07    14510.78    325.68 o 
   4   5   9     8600.52     8429.22    384.91 o 
   5   5   9      527.49      662.87    262.31 o 
   6   5   9     9584.25     9617.26   1039.79 o 
   7   5   9    17799.57    17467.35    713.48 o 
   8   5   9      659.79      527.10    290.56 o 
   9   5   9     6823.20     6547.83    376.14 o 
  10   5   9     3491.61     4793.60    376.53 o 
  11   5   9    32047.30    32142.81    766.01 o 
  12   5   9     2782.84     3167.97    402.99 o 
 -15   6   9      561.86     2095.75    783.32 o 
 -14   6   9        3.69      568.21    363.43 o 
 -13   6   9      599.81      884.47    352.78 o 
 -12   6   9     1322.21     1522.05    327.37 o 
 -11   6   9      124.07      847.14    297.98 o 
 -10   6   9     3774.37     4187.86    279.80 o 
  -9   6   9    18215.05    18765.91    445.65 o 
  -8   6   9    23478.80    22471.42    461.88 o 
  -7   6   9    20455.44    20584.39    431.91 o 
  -6   6   9      819.14      646.89    176.43 o 
  -5   6   9    11402.08    11157.34    306.88 o 
  -4   6   9    15006.29    15025.46    261.77 o 
  -3   6   9    14904.26    14574.76    253.72 o 
  -2   6   9      255.82      385.54     99.52 o 
  -1   6   9     1460.56     1519.74    112.03 o 
   0   6   9    10394.02    10156.27    207.59 o 
   1   6   9    23682.82    24373.97    443.14 o 
   2   6   9    28991.80    31216.76   1174.95 o 
   3   6   9      114.56       39.14    151.38 o 
   4   6   9    17899.64    16957.04    402.51 o 
   5   6   9    13887.37    12845.20    708.27 o 
   6   6   9     3415.71     3075.29    452.81 o 
   7   6   9     1338.94     1624.42    414.91 o 
   8   6   9      320.73      128.03    340.08 o 
   9   6   9     2373.84     2137.60    332.81 o 
  10   6   9     1194.01      543.82    342.48 o 
  11   6   9      894.20     2260.63    555.79 o 
  12   6   9     1701.21     1621.19    385.80 o 
 -15   7   9     4204.54     4263.89    759.31 o 
 -14   7   9      737.24     1497.94    384.00 o 
 -13   7   9      199.56      265.17    345.08 o 
 -12   7   9      123.32      379.54    316.89 o 
 -11   7   9    27741.62    26526.28    654.10 o 
 -10   7   9    10706.36    11217.72    923.68 o 
  -9   7   9     1347.10     1604.17    233.31 o 
  -8   7   9       81.09      313.54    201.92 o 
  -7   7   9    23370.21    21770.40    444.57 o 
  -6   7   9    14157.45    14063.19    354.88 o 
  -5   7   9    12350.59    12606.77    293.51 o 
  -4   7   9     4534.96     4483.85    199.14 o 
  -3   7   9    31476.73    32076.89    424.45 o 
  -2   7   9       93.01      153.77    103.15 o 
  -1   7   9     4985.57     6693.45    414.97 o 
   0   7   9      935.03      889.03    289.43 o 
   1   7   9    51339.54    53354.46    729.37 o 
   2   7   9       47.67      136.82    164.91 o 
   3   7   9    22786.44    21996.29    539.61 o 
   4   7   9      128.32      118.92    256.76 o 
   5   7   9      345.29      549.19    487.68 o 
   6   7   9     7826.10     6945.46    868.98 o 
   7   7   9       68.17     -168.45    366.97 o 
   8   7   9      109.05      -61.47    338.52 o 
   9   7   9       30.93       56.71    367.48 o 
  10   7   9     3953.78     3948.93    378.93 o 
  11   7   9     1236.08     1686.58    394.23 o 
 -14   8   9     1962.58     1947.18    815.16 o 
 -13   8   9     1239.95     1096.62    355.84 o 
 -12   8   9      342.53      490.05    322.87 o 
 -11   8   9    20440.10    20803.46    978.07 o 
 -10   8   9      317.30      850.77    281.28 o 
  -9   8   9      222.75      532.66    226.59 o 
  -8   8   9     2341.72     2158.27    224.72 o 
  -7   8   9    12619.97    12456.66    364.05 o 
  -6   8   9    10403.26    10192.40    324.85 o 
  -5   8   9     3131.44     3499.77    146.82 o 
  -4   8   9    67174.43    65602.00    857.16 o 
  -3   8   9    62015.04    60516.64    714.81 o 
  -2   8   9   158527.70   157567.30   1714.29 o 
  -1   8   9     8876.09     8599.18    202.47 o 
   0   8   9    17584.49    16741.34    293.91 o 
   1   8   9     9786.14    10387.74    264.29 o 
   2   8   9   115806.58   115796.33   1370.34 o 
   3   8   9      143.18       26.10    147.22 o 
   4   8   9     1910.84     1689.87    343.99 o 
   5   8   9     2619.52     2004.70    370.58 o 
   6   8   9      214.81     -274.05    488.69 o 
   7   8   9     2879.08     2460.40    442.70 o 
   8   8   9      220.92      133.21    351.70 o 
   9   8   9     2104.90     1530.25    411.55 o 
  10   8   9    12490.81    11155.57    562.25 o 
  11   8   9     2293.46     1892.35    557.29 o 
 -14   9   9      720.84      942.88    553.86 o 
 -13   9   9       22.05       39.74    340.31 o 
 -12   9   9       95.78       17.50    314.24 o 
 -11   9   9     1230.85     1450.23    317.95 o 
 -10   9   9     3060.74     3305.50    313.35 o 
  -9   9   9       12.40      200.29    256.47 o 
  -8   9   9     1877.60     1792.15    225.29 o 
  -7   9   9    12341.99    12421.76    369.38 o 
  -6   9   9    15052.58    14011.97    368.94 o 
  -5   9   9    54307.39    51423.94    635.70 o 
  -4   9   9    31049.09    29794.43    418.05 o 
  -3   9   9   101637.97   103043.73   1156.48 o 
  -2   9   9    19218.28    19094.81    459.70 o 
  -1   9   9    18098.51    17995.18    309.94 o 
   0   9   9      462.69      354.71    123.13 o 
   1   9   9    55938.54    56820.05    773.94 o 
   2   9   9      386.79      807.24    137.63 o 
   3   9   9    30199.15    30293.49    535.10 o 
   4   9   9       63.23      -88.96    324.88 o 
   5   9   9      130.22       -0.98    332.13 o 
   6   9   9       73.06      459.69    684.27 o 
   7   9   9     3399.87     3397.57    445.58 o 
   8   9   9     1256.01      929.02    432.55 o 
   9   9   9     4721.78     4496.29    453.39 o 
  10   9   9      771.05     1271.28    555.01 o 
  11   9   9     2855.12     2735.71    510.09 o 
 -14  10   9        9.71       41.84    704.23 o 
 -13  10   9     1687.85     1799.08    364.33 o 
 -12  10   9     9920.36    10061.38    633.71 o 
 -11  10   9     6977.72     7067.69    390.30 o 
 -10  10   9      573.27      515.82    314.03 o 
  -9  10   9    10612.47    10462.26    433.47 o 
  -8  10   9        6.58      119.00    243.58 o 
  -7  10   9      171.08      450.15    200.00 o 
  -6  10   9    36157.68    35272.55    598.18 o 
  -5  10   9    58880.62    56338.37   1142.32 o 
  -4  10   9    68294.03    65218.04    776.88 o 
  -3  10   9       82.80      236.56    122.30 o 
  -2  10   9     7474.63     8066.30    207.09 o 
  -1  10   9      467.24      424.18    125.62 o 
   0  10   9      240.54      189.75    180.95 o 
   1  10   9     8091.82     7603.98    244.44 o 
   2  10   9     2955.52     2994.56    167.76 o 
   3  10   9       67.89      321.08    228.93 o 
   4  10   9    69328.88    71233.33   3440.79 o 
   5  10   9      404.30      502.69    352.96 o 
   6  10   9     4546.97     5244.50   1220.46 o 
   7  10   9     4790.17     4984.36    608.90 o 
   8  10   9    10149.33     8232.35   1077.66 o 
   9  10   9     1023.83      360.23    388.42 o 
  10  10   9     5219.51     5430.06    648.61 o 
  11  10   9     3671.44     3470.20    527.29 o 
 -14  11   9     4016.43     4092.07   1160.32 o 
 -13  11   9       54.41     -613.28    803.53 o 
 -12  11   9       90.82      518.66    321.83 o 
 -11  11   9    11346.55    11833.18    901.36 o 
 -10  11   9      686.66      949.70    293.60 o 
  -9  11   9     3604.28     4250.42    313.57 o 
  -8  11   9    29746.12    28910.16    644.02 o 
  -7  11   9    24732.76    24071.78    567.00 o 
  -6  11   9       21.19      -70.04    223.44 o 
  -5  11   9    17412.81    17131.12    355.22 o 
  -4  11   9    21042.84    19983.97    339.37 o 
  -3  11   9    14456.87    14497.98    284.22 o 
  -2  11   9      124.49      407.22    124.56 o 
  -1  11   9    12354.52    11842.11    368.26 o 
   0  11   9     3278.88     3383.22    236.84 o 
   1  11   9      334.47      135.44    152.22 o 
   2  11   9     8194.37     8058.34    255.62 o 
   3  11   9    15344.34    15373.53    490.10 o 
   4  11   9      984.89     1010.58    257.55 o 
   5  11   9     7768.07     8501.86    547.55 o 
   6  11   9     3277.17     3096.59    809.60 o 
   7  11   9     6745.40     6159.49    485.54 o 
   8  11   9     2420.50     2582.59    769.89 o 
   9  11   9      117.39     -203.41    447.34 o 
  10  11   9      585.69      192.76    355.61 o 
  11  11   9      816.75      753.53    456.45 o 
 -14  12   9      711.47     1021.98    666.07 o 
 -13  12   9     2112.40     2018.66    537.28 o 
 -12  12   9      762.44     1132.72    336.30 o 
 -11  12   9     3976.43     4428.02    358.41 o 
 -10  12   9     2994.08     2412.68    316.13 o 
  -9  12   9        3.09      165.57    264.87 o 
  -8  12   9      365.96      904.67    256.39 o 
  -7  12   9        5.12      317.08    275.46 o 
  -6  12   9     5046.57     5338.45    294.76 o 
  -5  12   9    25832.17    23840.72    404.54 o 
  -4  12   9    31987.86    31504.06    454.16 o 
  -3  12   9     2003.33     2010.19    152.93 o 
  -2  12   9       15.01      -64.31    126.01 o 
  -1  12   9      179.90      -49.72    159.98 o 
   0  12   9     7141.22     7297.61    248.52 o 
   1  12   9     1514.36     1539.20    162.45 o 
   2  12   9    24103.72    24046.55    592.56 o 
   3  12   9        3.51      -69.61    234.77 o 
   4  12   9     1789.00     2190.31    333.54 o 
   5  12   9    20427.41    19474.03    617.32 o 
   6  12   9       83.39      255.22    390.42 o 
   7  12   9       17.00     -385.73    604.00 o 
   8  12   9     1842.88     1365.79    397.07 o 
   9  12   9     1310.68     1079.92    571.29 o 
  10  12   9     5312.06     4786.16    572.51 o 
  11  12   9       47.27      106.88    253.78 o 
 -14  13   9    13109.29    12891.09   1465.56 o 
 -13  13   9      838.77     1003.55   1014.02 o 
 -12  13   9      537.44      208.58    483.96 o 
 -11  13   9      572.98      584.02    315.10 o 
 -10  13   9     1026.29     1221.94    307.22 o 
  -9  13   9      560.88      437.27    275.68 o 
  -8  13   9       24.44       81.98    259.80 o 
  -7  13   9     1421.98     1373.63    335.08 o 
  -6  13   9    13752.67    13243.75    447.60 o 
  -5  13   9    59607.01    57325.75    871.45 o 
  -4  13   9    11021.94    10780.81    275.17 o 
  -3  13   9    17425.21    17332.73    308.27 o 
  -2  13   9       22.48     -178.63    145.94 o 
  -1  13   9      330.29      388.03    163.58 o 
   0  13   9     1383.73     1465.52    169.03 o 
   1  13   9      552.36      508.31    159.93 o 
   2  13   9      293.99      386.12    235.08 o 
   3  13   9     7727.51     8081.89    384.83 o 
   4  13   9     1004.21     1673.66    366.43 o 
   5  13   9    15140.51    15236.06    584.57 o 
   6  13   9      240.78      133.59    522.55 o 
   7  13   9     2733.34     2346.96    806.17 o 
   8  13   9      214.09     -216.88    641.10 o 
   9  13   9       19.71     -623.44    457.72 o 
  10  13   9       33.39      -30.86    578.67 o 
 -13  14   9     8572.38     8778.06    678.34 o 
 -12  14   9     1834.88     1563.18    506.86 o 
 -11  14   9     3392.23     3490.38    309.78 o 
 -10  14   9      531.33      121.71    296.22 o 
  -9  14   9      691.04      527.10    284.69 o 
  -8  14   9        4.22     -181.65    259.75 o 
  -7  14   9     7566.26     7906.75    380.97 o 
  -6  14   9    22875.94    22238.71    552.04 o 
  -5  14   9     9313.86     9061.13    301.04 o 
  -4  14   9    22673.90    22677.07    547.59 o 
  -3  14   9     2659.67     2659.48    184.58 o 
  -2  14   9      651.06      533.12    208.44 o 
  -1  14   9      608.78      517.72    204.93 o 
   0  14   9     3458.62     3516.47    209.22 o 
   2  14   9    18459.29    19147.44    544.47 o 
   3  14   9      738.02      890.07    260.11 o 
   4  14   9    22873.49    22073.45    605.51 o 
   5  14   9     3379.20     3745.83    372.25 o 
   6  14   9     3085.55     3033.98    442.22 o 
   7  14   9     1269.78      857.56    564.14 o 
   8  14   9      201.59     -517.36    551.71 o 
   9  14   9      902.94     2672.35    816.43 o 
  10  14   9      251.44      -39.59    546.58 o 
 -13  15   9       27.31      -97.92    545.06 o 
 -12  15   9     2804.78     2934.03    555.10 o 
 -11  15   9        5.48      199.63    269.44 o 
 -10  15   9     4179.38     4404.94    307.71 o 
  -9  15   9     4203.87     4237.10    332.58 o 
  -8  15   9     3695.22     3894.96    317.37 o 
  -7  15   9       57.74       65.40    255.24 o 
  -6  15   9     1677.02     2126.45    229.58 o 
  -5  15   9    19364.94    18884.88    419.39 o 
  -4  15   9    20271.62    19815.90    383.66 o 
  -3  15   9    12172.47    11693.11    350.06 o 
  -2  15   9     2592.67     2695.57    245.04 o 
  -1  15   9       85.39       69.08    206.35 o 
   0  15   9    17816.50    19646.27    707.01 o 
   1  15   9    35875.72    37737.93    819.72 o 
   2  15   9     7459.42     7876.79    388.28 o 
   3  15   9    39004.31    40126.29    941.42 o 
   4  15   9     3386.75     3213.92    320.92 o 
   5  15   9    30501.14    29802.54    740.57 o 
   6  15   9      542.08      247.70    311.25 o 
   7  15   9     5571.93     5195.88    574.66 o 
   8  15   9      177.28      -27.36    590.71 o 
   9  15   9     1075.93      738.33    669.79 o 
  10  15   9     2615.26     2307.23    817.32 o 
 -13  16   9     1299.70      712.88   1150.97 o 
 -12  16   9    15925.05    15784.42    809.03 o 
 -11  16   9     7496.87     7472.13    599.59 o 
 -10  16   9     7837.53     8011.93    491.27 o 
  -9  16   9     1892.34     2018.18    273.00 o 
  -8  16   9     8884.51     8821.09    415.07 o 
  -7  16   9     1167.61     1274.89    281.56 o 
  -6  16   9     1481.98     1478.51    315.92 o 
  -5  16   9     2882.42     3179.64    210.70 o 
  -4  16   9      131.98       28.47    207.89 o 
  -3  16   9      906.56     1172.98    211.20 o 
  -2  16   9      142.88      216.53    220.20 o 
  -1  16   9        7.33     -142.17    215.70 o 
   0  16   9     3269.04     3782.18    309.28 o 
   1  16   9      703.14      485.03    268.08 o 
   2  16   9    33872.69    35253.44    800.19 o 
   3  16   9        0.97      252.63    275.34 o 
   4  16   9    14184.66    13704.19    513.22 o 
   5  16   9      531.12      194.24    309.87 o 
   6  16   9      249.78      354.65    327.42 o 
   7  16   9     4826.57     4751.10    679.72 o 
   8  16   9     2319.72     1832.13    776.71 o 
   9  16   9       20.07     -588.29    714.23 o 
 -12  17   9      710.96      132.33    523.71 o 
 -11  17   9       47.64       54.80    484.90 o 
 -10  17   9     2164.63     2805.01    305.92 o 
  -9  17   9      210.63       78.42    253.01 o 
  -8  17   9     2353.49     2198.44    265.73 o 
  -7  17   9     2520.95     2699.88    302.19 o 
  -6  17   9     2081.21     1921.06    251.36 o 
  -5  17   9    10626.18    10396.94    338.63 o 
  -4  17   9      670.68       95.26    289.50 o 
  -3  17   9    13949.21    14568.43    404.16 o 
  -2  17   9     8813.69     8695.65    350.99 o 
  -1  17   9     5753.44     5489.19    286.47 o 
   0  17   9       68.81      -29.98    263.18 o 
   1  17   9    52615.24    53069.16   1131.39 o 
   2  17   9     6104.26     6486.33    367.13 o 
   3  17   9     4957.00     4906.25    347.82 o 
   4  17   9      103.98      -13.96    296.73 o 
   5  17   9     2138.00     2070.97    381.52 o 
   6  17   9      318.07      287.51    337.02 o 
   7  17   9      247.57     -166.45    351.51 o 
   8  17   9      825.68      632.18    469.31 o 
   9  17   9       54.61     -391.53    767.91 o 
 -12  18   9     9037.94     9112.39    724.95 o 
 -11  18   9       34.99       58.43    478.80 o 
 -10  18   9      296.05      476.24    460.87 o 
  -9  18   9      982.01     1416.06    380.47 o 
  -8  18   9     2844.49     2745.89    280.73 o 
  -7  18   9     2214.74     2139.58    258.66 o 
  -6  18   9      148.40      201.40    192.08 o 
  -5  18   9     4035.28     3894.75    276.17 o 
  -4  18   9      490.95      602.62    234.64 o 
  -3  18   9     8232.14     9234.65    462.52 o 
  -2  18   9    13535.91    14229.52    478.14 o 
  -1  18   9      901.68      946.55    247.60 o 
   0  18   9      292.09      231.41    274.65 o 
   1  18   9      803.16     1096.88    294.99 o 
   2  18   9     5682.59     5799.67    371.58 o 
   3  18   9      111.71      -87.81    298.12 o 
   4  18   9    15871.43    15930.25    779.35 o 
   5  18   9       47.66      273.88    346.87 o 
   6  18   9    24817.60    23520.93    700.08 o 
   7  18   9      178.11      247.40    496.90 o 
   8  18   9     6000.01     6136.64    685.27 o 
   9  18   9       58.26     -524.12    730.65 o 
 -11  19   9      753.27      -69.82    885.91 o 
 -10  19   9     1013.34      564.04    475.36 o 
  -9  19   9      266.50      -97.44    269.41 o 
  -8  19   9    27952.22    26600.48    593.03 o 
  -7  19   9     3838.72     3360.49    312.41 o 
  -6  19   9      926.00      815.01    238.12 o 
  -5  19   9     2447.43     2304.30    231.47 o 
  -4  19   9     2103.23     1888.37    266.97 o 
  -3  19   9     2740.42     3365.43    310.67 o 
  -2  19   9     5457.93     5366.61    314.80 o 
  -1  19   9     2867.33     3347.61    338.53 o 
   0  19   9     2387.13     2374.31    322.28 o 
   1  19   9    30631.68    30093.02    753.85 o 
   2  19   9     5359.07     5727.15    387.68 o 
   3  19   9     7146.74     7613.90    416.88 o 
   4  19   9       54.21     -235.92    325.82 o 
   5  19   9    11724.66    11316.11    535.23 o 
   6  19   9     5605.12     5602.68    551.79 o 
   7  19   9    41906.80    41872.13    990.52 o 
   8  19   9     1027.65      672.29    693.58 o 
 -11  20   9    24972.35    23963.60    971.87 o 
 -10  20   9     3764.05     2972.50    525.29 o 
  -9  20   9     9295.98     8675.72    582.39 o 
  -8  20   9    28602.45    26085.01    636.87 o 
  -7  20   9    35412.64    34361.55    727.32 o 
  -6  20   9     6053.38     6649.48    308.99 o 
  -5  20   9     2654.19     2768.93    289.91 o 
  -4  20   9    10336.83    11146.34    396.99 o 
  -3  20   9     2955.77     2909.19    409.12 o 
  -2  20   9     4643.15     5009.34    331.31 o 
  -1  20   9       10.59     -132.95    305.82 o 
   0  20   9       58.25       40.45    289.21 o 
   1  20   9     2320.32     1859.22    337.05 o 
   2  20   9    10692.28    11361.17    521.21 o 
   3  20   9     1219.56     1268.69    340.58 o 
   4  20   9     5719.55     5068.83    406.76 o 
   5  20   9     2239.05     2654.25    385.13 o 
   6  20   9    39999.11    38193.99    927.68 o 
   7  20   9      872.03     1203.42    471.78 o 
   8  20   9     8440.77     8495.18    805.58 o 
 -11  21   9        2.26     -390.28    631.20 o 
 -10  21   9     1485.22      832.90    645.35 o 
  -9  21   9     1243.44      664.35    468.83 o 
  -8  21   9      968.25      850.80    320.83 o 
  -7  21   9     4735.62     4134.34    347.19 o 
  -6  21   9     8551.64     7660.37    386.43 o 
  -5  21   9    17521.40    17462.49    493.76 o 
  -4  21   9     3452.86     3586.39    300.62 o 
  -3  21   9       21.79     -204.97    279.20 o 
  -2  21   9       14.21      454.97    304.09 o 
  -1  21   9     1467.39     1384.93    402.55 o 
   0  21   9      248.47      299.21    322.15 o 
   1  21   9     5040.88     5224.37    400.47 o 
   2  21   9     2168.12     1808.70    346.77 o 
   3  21   9     1438.95     1818.61    360.91 o 
   4  21   9     2496.56     2694.53    384.29 o 
   5  21   9    38474.22    37945.36    924.33 o 
   6  21   9     2110.14     2334.21    413.70 o 
   7  21   9     6188.87     6673.83    492.16 o 
 -10  22   9     4751.63     4280.58    587.20 o 
  -9  22   9     2237.49     1783.90    470.44 o 
  -8  22   9      598.45      406.70    454.58 o 
  -7  22   9      953.17      180.33    317.96 o 
  -6  22   9     3180.47     2861.78    349.16 o 
  -5  22   9     9802.99     9848.17    391.09 o 
  -4  22   9    15670.32    15350.07    474.39 o 
  -3  22   9     1098.72     1230.13    306.20 o 
  -2  22   9     5986.63     5987.03    404.15 o 
  -1  22   9      138.25      296.89    333.26 o 
   0  22   9     3020.74     2916.12    367.04 o 
   1  22   9     3675.19     3774.54    579.03 o 
   2  22   9    17496.32    18016.65    635.47 o 
   3  22   9      576.56      378.85    357.21 o 
   4  22   9    10137.60     9933.85    498.04 o 
   5  22   9     2425.73     2299.57    409.18 o 
   6  22   9     1236.20     1003.97    486.87 o 
   7  22   9      400.86      558.96    432.03 o 
  -9  23   9     2739.48     2293.55    487.04 o 
  -8  23   9     7390.31     7180.08    566.97 o 
  -7  23   9     2858.51     2131.50    420.79 o 
  -6  23   9       39.59      269.52    331.06 o 
  -5  23   9      318.68       59.47    286.83 o 
  -4  23   9     1689.05     1623.25    300.29 o 
  -3  23   9     2429.57     2673.10    387.70 o 
  -2  23   9      256.18      201.57    303.81 o 
  -1  23   9     1462.71     1316.58    359.05 o 
   0  23   9     3597.66     3774.62    399.52 o 
   1  23   9     9616.87    10055.88    515.91 o 
   2  23   9     4248.62     4190.07    410.15 o 
   3  23   9     4126.40     3534.81    408.45 o 
   4  23   9      780.12      778.18    391.04 o 
   5  23   9       59.01     -377.98    510.18 o 
   6  23   9      157.20      114.94    411.34 o 
  -9  24   9     1323.99      553.10    497.81 o 
  -8  24   9      512.02     1139.60    756.53 o 
  -7  24   9     1856.62     1444.34    735.31 o 
  -6  24   9     1263.20      999.40    343.28 o 
  -5  24   9     3606.20     3201.55    400.41 o 
  -4  24   9     9032.07     9037.33    389.00 o 
  -3  24   9     2162.29     2534.41    396.25 o 
  -2  24   9      591.80      886.24    310.41 o 
  -1  24   9      896.68      597.24    363.01 o 
   0  24   9      853.97      953.34    375.89 o 
   1  24   9     1779.03     2353.27    398.19 o 
   2  24   9     1976.53     2322.79    402.96 o 
   3  24   9     1393.48     2032.66    650.71 o 
   4  24   9     9063.84     9843.26    526.01 o 
   5  24   9        5.89     -429.85    402.77 o 
  -8  25   9      594.06      513.96    780.29 o 
  -7  25   9      156.71     -654.95    717.11 o 
  -6  25   9     1253.67     1693.47    545.79 o 
  -5  25   9    18844.43    19933.54    563.66 o 
  -4  25   9     6785.39     6823.20    428.90 o 
  -3  25   9    21488.22    22441.26    734.75 o 
  -2  25   9     3796.66     4310.62    367.11 o 
  -1  25   9      297.30      376.91    372.79 o 
   0  25   9      110.95      137.19    368.11 o 
   1  25   9     4088.72     4820.49    445.57 o 
   2  25   9      203.12      498.68    393.37 o 
   3  25   9    10820.64    11185.40    587.69 o 
   4  25   9      215.09      529.62    408.86 o 
   5  25   9     4068.40     4337.91    512.47 o 
  -7  26   9     3497.91     2341.87    790.39 o 
  -6  26   9    19022.33    19062.35    826.85 o 
  -5  26   9    10177.68    10071.72    536.00 o 
  -4  26   9    10932.08    12002.02    613.67 o 
  -3  26   9     3474.29     3650.61    438.83 o 
  -2  26   9     3441.87     3751.53    441.21 o 
  -1  26   9       98.00      838.10    335.54 o 
   0  26   9     5703.83     5789.79    470.03 o 
   1  26   9      292.99      305.56    397.29 o 
   2  26   9     2625.87     2279.28    434.89 o 
   3  26   9     1590.68     1454.22    414.49 o 
   4  26   9    16727.98    15390.63    673.48 o 
  -6  27   9     3239.14     4415.04    577.10 o 
  -5  27   9     8024.43     8625.57    728.74 o 
  -4  27   9     3315.63     3858.27    421.16 o 
  -3  27   9     1774.94     1954.68    430.67 o 
  -2  27   9       44.14      366.56    394.39 o 
  -1  27   9        4.59      283.92    345.87 o 
   0  27   9      265.01      696.43    465.99 o 
   1  27   9      128.91      124.99    411.42 o 
   2  27   9      247.70      665.93    724.31 o 
  -4  28   9      120.77      108.45    547.53 o 
  -3  28   9     1193.06     1923.67    441.15 o 
  -2  28   9     5138.03     5113.27    482.48 o 
  -1  28   9      809.58     1547.78    380.18 o 
   0  28   9     3053.67     3439.31    847.70 o 
 -15   0  10    20902.15    21743.39   1177.00 o 
 -14   0  10      214.91      702.46    620.08 o 
 -13   0  10    13685.99    12559.08    665.91 o 
 -12   0  10     7498.73     8246.81    524.72 o 
 -11   0  10     7196.78     7366.19    479.29 o 
 -10   0  10    11706.21    11214.54    555.13 o 
  -9   0  10      279.21      351.53    313.32 o 
  -8   0  10     4007.70     3853.62    344.53 o 
  -7   0  10    13518.39    12209.60    495.56 o 
  -6   0  10    11888.23    10994.25    459.56 o 
  -5   0  10      711.55      451.44    272.90 o 
  -4   0  10    12948.45    12137.55    438.01 o 
  -3   0  10     1369.23     1295.09    225.84 o 
  -2   0  10     9228.33     8713.45    621.57 o 
  -1   0  10    10313.40     8387.95    726.87 o 
   0   0  10    37943.68    37622.03    676.11 o 
   1   0  10    14283.35    15105.84    369.19 o 
   2   0  10   300623.31   303187.94   4173.58 o 
   3   0  10     1344.77     3086.99    287.34 o 
   4   0  10    24847.73    24967.79    680.23 o 
   5   0  10      287.86       39.16    271.17 o 
   6   0  10    26567.76    26344.82    876.16 o 
   7   0  10     4802.30     6153.29    485.24 o 
   8   0  10    10225.23    10783.28    643.97 o 
   9   0  10    11683.14    13441.74    947.06 o 
  10   0  10     1906.63     1824.37    638.78 o 
  11   0  10     2096.23     2324.18    717.11 o 
 -15   1  10     2717.56     3521.27    500.39 o 
 -14   1  10      143.28      710.08    374.46 o 
 -13   1  10     1062.14     1754.51    317.68 o 
 -12   1  10    15508.16    16057.39    491.14 o 
 -11   1  10    11265.49    11711.09    411.88 o 
 -10   1  10     4542.61     4942.37    293.41 o 
  -9   1  10     8250.01     8495.36    318.98 o 
  -8   1  10      298.81      482.06    203.20 o 
  -7   1  10     2929.59     2972.27    299.94 o 
  -6   1  10      322.73      588.32    176.72 o 
  -5   1  10     2021.18     2422.64    186.18 o 
  -4   1  10     4860.53     5775.32    358.44 o 
  -3   1  10     2155.97     2059.70    166.69 o 
  -2   1  10      921.06      766.78    137.47 o 
  -1   1  10      570.79      707.90    124.76 o 
   0   1  10     2881.75     3070.57    133.06 o 
   1   1  10    39803.30    38766.76    455.90 o 
   2   1  10     8258.77     9095.77    290.33 o 
   3   1  10    88556.99    89328.27   1203.37 o 
   4   1  10     7494.32     7618.38    347.11 o 
   5   1  10        7.08     -285.44    243.44 o 
   6   1  10      593.67      801.85    245.12 o 
   7   1  10    25236.52    24435.78    594.97 o 
   8   1  10      288.98     1270.78    353.13 o 
   9   1  10     7460.97     8021.39    438.03 o 
  10   1  10      717.75     1150.29    449.00 o 
  11   1  10     3806.86     5078.58    538.71 o 
 -15   2  10     3669.01     3485.35    498.88 o 
 -14   2  10     3664.04     4614.84    425.58 o 
 -13   2  10      253.32      548.07    308.48 o 
 -12   2  10      574.32      668.40    293.64 o 
 -11   2  10    47733.05    47695.04    799.23 o 
 -10   2  10     1423.14     1631.39    255.16 o 
  -9   2  10        5.35      -45.46    217.11 o 
  -8   2  10       31.45      615.28    203.86 o 
  -7   2  10    19949.10    19846.00    429.34 o 
  -6   2  10     1507.05     1544.91    190.87 o 
  -5   2  10    18773.76    17604.28    380.20 o 
  -4   2  10    33261.04    32995.64    537.82 o 
  -3   2  10     5198.75     5503.75    209.69 o 
  -2   2  10     1069.39      859.28    141.44 o 
  -1   2  10     5814.11     5539.82    173.20 o 
   0   2  10    11803.67    11505.98    333.26 o 
   1   2  10      677.23      891.57    113.36 o 
   2   2  10      321.98      446.95    115.51 o 
   3   2  10       65.90      607.11    219.18 o 
   4   2  10    11985.60    11262.84    315.35 o 
   5   2  10     1842.20     1938.55    190.55 o 
   6   2  10      331.25      475.99    256.83 o 
   7   2  10     5959.91     6094.31    337.24 o 
   8   2  10    37115.42    35575.61    861.08 o 
   9   2  10     6064.82     7305.90    440.61 o 
  10   2  10     3633.43     4526.05    513.63 o 
  11   2  10     1926.77     3388.34    522.64 o 
 -15   3  10     1807.08     2126.20    636.51 o 
 -14   3  10      727.62     1270.85    385.11 o 
 -13   3  10      627.88      895.24    354.45 o 
 -12   3  10     1565.14     1812.54    335.53 o 
 -11   3  10     3629.54     3575.17    299.08 o 
 -10   3  10    13514.10    13718.95    421.69 o 
  -9   3  10      964.03     1297.00    281.93 o 
  -8   3  10      624.46      634.85    207.22 o 
  -7   3  10    13640.90    13440.12    370.05 o 
  -6   3  10    10969.89    10991.48    330.77 o 
  -5   3  10      611.13      961.11    173.23 o 
  -4   3  10    19701.98    19993.89    588.58 o 
  -3   3  10    74551.63    75613.38    946.58 o 
  -2   3  10     8701.09     9426.65    263.95 o 
  -1   3  10      688.77     1135.06    113.43 o 
   0   3  10     2633.43     2747.85    142.23 o 
   1   3  10     1577.02     1615.03    183.89 o 
   2   3  10     3707.95     3423.57    142.75 o 
   3   3  10     4629.92     4794.58    194.33 o 
   4   3  10     3154.76     2877.77    256.30 o 
   5   3  10     2405.52     2614.04    223.15 o 
   6   3  10       81.30       66.06    253.58 o 
   7   3  10     9332.22     9191.47    469.93 o 
   8   3  10      984.12     1941.41    358.02 o 
   9   3  10    29064.32    29577.90    796.52 o 
  10   3  10      185.92     1006.26    375.82 o 
  11   3  10     3801.66     4297.87    523.63 o 
 -14   4  10     5902.26     6415.69    444.90 o 
 -13   4  10       50.06      702.78    350.19 o 
 -12   4  10       10.26      -20.14    311.40 o 
 -11   4  10      937.35     1053.73    273.20 o 
 -10   4  10    12352.87    12185.21    408.78 o 
  -9   4  10     5513.69     6178.57    289.54 o 
  -8   4  10       63.62      -42.11    202.39 o 
  -7   4  10     6183.95     6250.71    266.78 o 
  -6   4  10    28928.10    28251.66    504.16 o 
  -5   4  10    43208.97    41323.27    640.93 o 
  -4   4  10       73.86      171.17    154.92 o 
  -3   4  10    16615.50    16430.86    578.12 o 
  -2   4  10   122487.38   120910.78   1342.15 o 
  -1   4  10    44929.50    44088.19    547.98 o 
   0   4  10    31984.72    32369.74    412.40 o 
   1   4  10     4159.30     4270.62    142.90 o 
   2   4  10      431.86      350.45    127.23 o 
   3   4  10     2152.14     1825.85    253.12 o 
   4   4  10     8901.26     8783.65    288.30 o 
   5   4  10     6563.78     6513.01    326.52 o 
   6   4  10       19.34       45.73    298.99 o 
   7   4  10     5350.55     5448.25    458.98 o 
   8   4  10       59.61      -44.92    339.87 o 
   9   4  10     4677.23     5926.41    705.16 o 
  10   4  10      359.19      874.02    374.49 o 
  11   4  10       13.57      680.25    563.23 o 
 -14   5  10      809.20     1215.08    387.78 o 
 -13   5  10     7799.55     6789.81    426.43 o 
 -12   5  10     1917.10     2279.45    349.15 o 
 -11   5  10     9020.09     9503.18    378.35 o 
 -10   5  10    13616.80    16431.71   1565.58 o 
  -9   5  10    36268.74    34971.43    626.52 o 
  -8   5  10    41317.45    40618.16    673.29 o 
  -7   5  10     5621.74     5634.33    334.37 o 
  -6   5  10      128.34      199.40    180.52 o 
  -5   5  10     2669.27     3010.55    200.86 o 
  -4   5  10     5316.67     5272.72    356.47 o 
  -3   5  10      461.45      539.20    128.33 o 
  -2   5  10       63.02      197.04    153.82 o 
  -1   5  10    41218.41    41833.64    576.39 o 
   0   5  10      125.66      635.78    132.14 o 
   1   5  10    81604.73    80331.59   1056.11 o 
   2   5  10     1468.01     1531.39    168.19 o 
   3   5  10      132.19      118.76    164.95 o 
   4   5  10    12032.27    11121.07    362.01 o 
   5   5  10     1165.04     1716.61    369.58 o 
   6   5  10       39.33      -72.32    323.53 o 
   7   5  10      148.87      212.85    329.18 o 
   8   5  10     4313.65     4805.68    567.55 o 
   9   5  10     6746.64     6136.16    497.43 o 
  10   5  10     4652.23     5106.28    565.58 o 
  11   5  10     6544.21     7437.72    503.42 o 
 -14   6  10        4.12      516.87    386.44 o 
 -13   6  10     1301.40     1489.34    371.98 o 
 -12   6  10      533.83      132.56    333.62 o 
 -11   6  10     4694.84     5148.69    318.37 o 
 -10   6  10    13101.44    13032.59    423.03 o 
  -9   6  10    54969.13    53873.47    846.37 o 
  -8   6  10    16261.06    16081.61    416.33 o 
  -7   6  10    11943.02    13013.53    608.93 o 
  -6   6  10     3027.58     2939.67    213.72 o 
  -5   6  10       35.37       54.42    170.93 o 
  -4   6  10    13466.68    12880.90    350.53 o 
  -3   6  10     6044.93     5727.89    174.86 o 
  -2   6  10      295.35      261.50    198.50 o 
  -1   6  10    13193.92    13342.26    273.56 o 
   0   6  10    79067.65    80467.73    944.45 o 
   1   6  10     1796.15     2359.22    165.53 o 
   2   6  10     6271.27     6352.16    248.01 o 
   3   6  10     6751.23     6659.24    254.90 o 
   4   6  10     9558.69     9306.24    454.00 o 
   5   6  10      105.95      229.91    452.56 o 
   6   6  10      674.48      784.61    603.91 o 
   7   6  10       16.46       93.73    394.59 o 
   8   6  10    36846.59    35723.49   1344.62 o 
   9   6  10     1944.71     2468.07    396.98 o 
  10   6  10    17388.23    16883.09    652.71 o 
  11   6  10     1471.13     1783.46    587.60 o 
 -14   7  10      794.46      434.83    385.79 o 
 -13   7  10     1131.31     1085.84    365.18 o 
 -12   7  10     1289.76     1313.11    463.76 o 
 -11   7  10     2807.36     2877.35    340.55 o 
 -10   7  10    31033.50    30897.91    599.82 o 
  -9   7  10    17591.20    16936.84    444.02 o 
  -8   7  10     5391.99     5623.61    273.10 o 
  -7   7  10     9196.65     8539.12    322.07 o 
  -6   7  10     7028.88     7026.38    274.90 o 
  -5   7  10    10106.68    10061.23    318.18 o 
  -4   7  10    14427.48    14281.49    414.63 o 
  -3   7  10     3084.39     3236.92    142.84 o 
  -2   7  10     1270.25     1330.86    124.65 o 
  -1   7  10    18076.83    18327.88    288.47 o 
   0   7  10     3785.91     4071.04    166.07 o 
   1   7  10     1258.17     1285.02    175.93 o 
   2   7  10      108.17      130.13    157.79 o 
   3   7  10      361.13      360.14    164.03 o 
   4   7  10     3804.38     3881.12    402.70 o 
   5   7  10      332.64      286.08    357.38 o 
   6   7  10     1093.82      531.70    716.61 o 
   7   7  10    28902.17    26990.14    930.39 o 
   8   7  10     6351.63     7099.64    838.40 o 
   9   7  10    30244.09    28041.90    810.02 o 
  10   7  10        2.92      512.04    532.95 o 
  11   7  10     2049.17     1937.12    441.64 o 
 -14   8  10      223.12      402.57    380.15 o 
 -13   8  10      516.36     1174.51    515.43 o 
 -12   8  10        2.36       13.58    327.60 o 
 -11   8  10    13192.59    12674.48    498.00 o 
 -10   8  10     5813.19     6314.76    317.90 o 
  -9   8  10     2029.30     2839.48    261.50 o 
  -8   8  10     7669.03     7639.38    300.51 o 
  -7   8  10     1049.88     1164.47    223.35 o 
  -6   8  10      170.80      139.42    188.87 o 
  -5   8  10       32.99     -155.00    174.83 o 
  -4   8  10      377.32      368.04    215.77 o 
  -3   8  10     1050.49     1055.57    140.22 o 
  -2   8  10      274.45      523.96    119.48 o 
  -1   8  10    12481.92    11911.94    268.12 o 
   0   8  10     9320.35     9365.00    226.74 o 
   1   8  10     2215.70     2619.06    230.34 o 
   2   8  10     2460.67     2391.75    214.87 o 
   3   8  10     6277.31     6867.03    305.92 o 
   4   8  10     1989.76     2420.06    372.33 o 
   5   8  10      117.95     -109.64    634.74 o 
   6   8  10    11115.93    11181.07    635.35 o 
   7   8  10        5.30      409.45    663.55 o 
   8   8  10     1992.72     1821.38    944.53 o 
   9   8  10      119.68      622.43    665.06 o 
  10   8  10      961.64      757.87    422.35 o 
 -14   9  10     1131.91     1269.99    852.55 o 
 -13   9  10     3355.82     3197.21    395.08 o 
 -12   9  10     4227.91     4483.79    386.76 o 
 -11   9  10      320.92      278.16    309.45 o 
 -10   9  10    17675.39    17222.69    648.87 o 
  -9   9  10    31937.68    30667.14    588.80 o 
  -8   9  10     1733.71     2033.15    241.05 o 
  -7   9  10       13.27      -16.38    206.18 o 
  -6   9  10      203.48      408.11    194.80 o 
  -5   9  10      242.51      414.37    175.74 o 
  -4   9  10     1368.35     1362.45    169.98 o 
  -3   9  10     2527.62     2764.69    155.01 o 
  -2   9  10      151.82      245.18    119.03 o 
  -1   9  10    17819.76    17640.02    293.05 o 
   0   9  10     1920.51     1917.16    148.65 o 
   1   9  10     1613.00     1856.26    163.01 o 
   2   9  10        0.55     -148.42    166.50 o 
   3   9  10    26295.80    27433.43    873.95 o 
   4   9  10     2836.63     3159.94    417.18 o 
   5   9  10     2347.26     2772.72    408.01 o 
   6   9  10      106.02      -56.82    395.01 o 
   7   9  10     1994.66     2000.10   1062.79 o 
   8   9  10      829.35      901.32    711.30 o 
   9   9  10     1752.54     1492.07   1042.57 o 
  10   9  10      124.85      292.17   1148.19 o 
 -14  10  10     2887.01     2232.20    841.44 o 
 -13  10  10     1424.85     2054.78    379.52 o 
 -12  10  10       70.81      532.18    342.62 o 
 -11  10  10     1934.70     2531.09    390.29 o 
 -10  10  10     2928.51     2876.68    336.77 o 
  -9  10  10    21301.81    21217.52    895.80 o 
  -8  10  10    10908.66    10633.50    417.24 o 
  -7  10  10     9725.52     9231.20    334.16 o 
  -6  10  10    15803.33    15877.16    402.31 o 
  -5  10  10    15321.80    15080.12    703.26 o 
  -4  10  10    13676.15    13902.68    288.10 o 
  -3  10  10      163.68      134.92    217.00 o 
  -2  10  10    26744.63    26973.11    377.78 o 
  -1  10  10    12799.90    12613.84    256.36 o 
   0  10  10    37944.57    38656.91    579.32 o 
   1  10  10      254.45      167.99    151.66 o 
   2  10  10     9085.81     9423.02    320.08 o 
   3  10  10     5618.17     6381.03    446.33 o 
   4  10  10      721.77      697.78    361.84 o 
   5  10  10     5198.78     5972.51    584.71 o 
   6  10  10      953.99      773.15    477.57 o 
   7  10  10      367.54      172.06    957.42 o 
   8  10  10    13628.01    12303.25    701.92 o 
   9  10  10     1022.17      650.62   1429.68 o 
  10  10  10     9642.99     9658.44   1122.92 o 
 -13  11  10      307.88      507.38    361.54 o 
 -12  11  10      323.70      760.20    340.41 o 
 -11  11  10     7831.42     8245.11    424.55 o 
 -10  11  10     1389.89      928.01    309.46 o 
  -9  11  10     8303.82     7559.08    381.09 o 
  -8  11  10    89286.83    85592.59   1433.27 o 
  -7  11  10    56874.76    53850.05    834.21 o 
  -6  11  10    27465.31    27319.89    521.11 o 
  -5  11  10     6047.03     5593.59    248.75 o 
  -4  11  10     7705.77     7805.11    232.25 o 
  -3  11  10    13814.33    14006.51    290.99 o 
  -2  11  10      511.15      793.92    167.17 o 
  -1  11  10      196.41      349.90    129.42 o 
   0  11  10       38.04       -9.34    152.20 o 
   1  11  10    22241.81    22589.67    408.67 o 
   2  11  10       75.14      328.01    235.18 o 
   3  11  10      615.68      609.95    255.51 o 
   4  11  10        2.76      202.24    365.04 o 
   5  11  10    23408.66    23780.51    852.15 o 
   6  11  10      504.19      807.42    423.43 o 
   7  11  10     4314.93     4415.66    651.67 o 
   8  11  10      510.67      561.50    880.35 o 
   9  11  10     3815.99     2822.42   1310.92 o 
  10  11  10     3195.44     4178.22   1940.86 o 
 -13  12  10      661.48     1382.68    828.80 o 
 -12  12  10      450.69      646.91    348.19 o 
 -11  12  10       31.86      108.35    396.23 o 
 -10  12  10     3177.87     3056.10    337.26 o 
  -9  12  10     9150.70     8820.65    425.11 o 
  -8  12  10    28887.19    28108.44    660.75 o 
  -7  12  10    60446.71    59215.97   1060.60 o 
  -6  12  10    33770.35    33872.75    599.07 o 
  -5  12  10       83.10       80.80    198.95 o 
  -4  12  10    31557.54    31593.52    461.31 o 
  -3  12  10    19044.49    18541.21    320.79 o 
  -2  12  10    39175.08    38695.99    494.86 o 
  -1  12  10       43.23     -214.23    161.18 o 
   0  12  10      343.90      622.51    166.92 o 
   1  12  10       37.39      160.42    158.56 o 
   2  12  10    11325.36    11312.93    437.86 o 
   3  12  10     1599.49     2233.67    283.39 o 
   4  12  10       67.83      304.09    274.71 o 
   5  12  10     1249.80     1552.17    415.95 o 
   6  12  10    13698.89    12377.67    862.66 o 
   7  12  10      284.31     -461.01    737.84 o 
   8  12  10     1183.02      574.41    751.48 o 
   9  12  10      211.84     -522.15    645.10 o 
  10  12  10     4264.76     4860.49   1208.58 o 
 -13  13  10     3305.79     3334.11    587.57 o 
 -12  13  10      593.27      779.61    350.01 o 
 -11  13  10     4573.82     4743.10    597.66 o 
 -10  13  10     1115.80      973.12    314.47 o 
  -9  13  10     1007.93     1123.96    302.84 o 
  -8  13  10      416.81      730.30    283.65 o 
  -7  13  10    16784.51    16281.56    577.79 o 
  -6  13  10    31891.53    30868.75    973.29 o 
  -5  13  10     9618.46     8935.67    329.41 o 
  -4  13  10     1616.05     1927.84    171.61 o 
  -3  13  10    42892.62    42393.13    537.52 o 
  -2  13  10    37457.71    36932.07    486.45 o 
  -1  13  10    68867.07    70167.92    955.68 o 
   0  13  10    11275.16    11157.93    314.84 o 
   1  13  10     5296.63     5303.70    311.03 o 
   2  13  10      281.95      327.82    249.87 o 
   3  13  10     1493.46     1679.96    288.87 o 
   4  13  10     7220.97     7214.78    597.80 o 
   5  13  10       23.72      515.84    400.39 o 
   6  13  10       80.78     -378.85    420.09 o 
   7  13  10       34.01     -348.45    456.95 o 
   8  13  10     7439.23     7676.75   1519.89 o 
   9  13  10      586.70     -685.10   1370.05 o 
 -13  14  10    12873.29    13094.02    823.81 o 
 -12  14  10     3965.30     4290.44    579.88 o 
 -11  14  10     9279.95     8983.81    477.09 o 
 -10  14  10     4157.79     4156.10    367.11 o 
  -9  14  10     8644.67     8382.21    448.90 o 
  -8  14  10     3638.59     2935.89    318.65 o 
  -7  14  10     1653.50     1804.63    324.34 o 
  -6  14  10    10265.59    10148.93    767.62 o 
  -5  14  10     8960.16     8869.15    396.19 o 
  -4  14  10     4924.13     5013.39    216.93 o 
  -3  14  10     6580.74     6962.21    212.57 o 
  -2  14  10    11812.86    12009.72    307.73 o 
  -1  14  10        1.25       52.16    175.24 o 
   0  14  10    22999.40    24010.57    446.10 o 
   1  14  10      626.58      577.64    253.27 o 
   2  14  10     2371.42     2644.85    288.87 o 
   3  14  10     6823.85     6705.53    463.40 o 
   4  14  10     4462.29     4878.29    351.66 o 
   5  14  10     2941.27     3095.41    377.73 o 
   6  14  10    12244.89    11056.95    666.78 o 
   7  14  10     5354.19     5581.45    558.52 o 
   8  14  10    11284.63    11351.11   1344.02 o 
   9  14  10      474.57     -635.17    992.29 o 
 -12  15  10    20865.26    20531.11   1178.26 o 
 -11  15  10     1911.73     1439.96    305.44 o 
 -10  15  10     4450.06     4551.69    376.40 o 
  -9  15  10      252.98      577.47    304.98 o 
  -8  15  10     2932.42     2928.70    322.19 o 
  -7  15  10       10.39     -523.16    355.83 o 
  -6  15  10     1884.31     1885.20    289.59 o 
  -5  15  10     2422.19     2888.44    354.91 o 
  -4  15  10       18.80      189.68    174.94 o 
  -3  15  10       38.86       15.51    197.93 o 
  -2  15  10      533.47      236.24    221.69 o 
  -1  15  10     8230.27     8362.73    329.65 o 
   0  15  10     6142.44     6048.14    334.91 o 
   1  15  10       25.33      217.77    261.79 o 
   2  15  10     2401.37     2398.23    302.28 o 
   3  15  10    52455.03    51850.25   1355.22 o 
   4  15  10      204.16      697.50    303.33 o 
   5  15  10      822.35      836.70    596.82 o 
   6  15  10      166.27     1124.99    459.00 o 
   7  15  10    25146.62    24089.59   1713.70 o 
   8  15  10     3781.31     5069.28    822.99 o 
   9  15  10      641.63       38.11   1736.44 o 
 -12  16  10       57.91      138.92    519.75 o 
 -11  16  10     8098.99     8287.31    470.65 o 
 -10  16  10     3481.53     3656.89    357.35 o 
  -9  16  10     4118.93     4072.69    357.26 o 
  -8  16  10     4110.50     3902.09    344.61 o 
  -7  16  10      201.98       95.03    286.15 o 
  -6  16  10      149.88     -355.68    308.37 o 
  -5  16  10     2414.13     2285.86    281.56 o 
  -4  16  10     1075.84      637.31    195.57 o 
  -3  16  10      121.22       66.32    210.83 o 
  -2  16  10      888.19      939.03    240.00 o 
  -1  16  10     1227.71     1409.27    239.43 o 
   0  16  10    13322.57    14430.79    507.56 o 
   1  16  10      276.61      807.93    278.56 o 
   2  16  10    54597.42    55722.98   1125.21 o 
   3  16  10     4812.71     5275.81    362.71 o 
   4  16  10     4359.29     4843.60    371.36 o 
   5  16  10       48.96     -161.15    321.57 o 
   6  16  10    13989.57    14124.95    771.43 o 
   7  16  10      307.22      201.67    740.87 o 
   8  16  10     4705.90     5135.70    718.38 o 
   9  16  10      787.06      558.42   1014.02 o 
 -12  17  10      995.76      194.96    527.35 o 
 -11  17  10      767.07     1015.32    877.82 o 
 -10  17  10     4014.46     4262.77    486.68 o 
  -9  17  10       74.51     -303.56    264.50 o 
  -8  17  10     5553.39     5633.20    370.13 o 
  -7  17  10      327.20      269.30    288.13 o 
  -6  17  10       70.66       87.63    277.96 o 
  -5  17  10      224.04      263.15    253.32 o 
  -4  17  10      901.06      873.61    228.20 o 
  -3  17  10       19.18      199.41    218.51 o 
  -2  17  10     1785.65     2212.33    308.85 o 
  -1  17  10    11172.90    11401.39    493.06 o 
   0  17  10    20582.80    21144.09    618.10 o 
   1  17  10    76801.00    79561.59   1505.17 o 
   2  17  10      419.07      372.16    295.74 o 
   3  17  10    17317.99    17538.06    580.52 o 
   4  17  10      354.54      481.42    320.80 o 
   5  17  10     3639.78     3234.20    374.28 o 
   6  17  10     4767.78     5241.82    424.59 o 
   7  17  10     3489.87     4100.52    563.34 o 
   8  17  10     3638.11     3145.21    568.99 o 
 -11  18  10     6904.61     6075.12    611.64 o 
 -10  18  10     8669.57     7768.38    378.12 o 
  -9  18  10     7953.08     7871.83    382.51 o 
  -8  18  10     4700.54     4382.45    333.06 o 
  -7  18  10     3290.90     3232.17    337.78 o 
  -6  18  10     4331.94     4444.70    314.25 o 
  -5  18  10      210.13      320.47    343.27 o 
  -4  18  10       64.91      177.78    304.09 o 
  -3  18  10      120.36      -33.13    226.05 o 
  -2  18  10    16891.09    17359.33    497.17 o 
  -1  18  10     2052.60     1974.45    316.64 o 
   0  18  10    49270.63    50036.05   1048.34 o 
   1  18  10      807.02      904.47    307.00 o 
   2  18  10     2593.21     3094.77    341.58 o 
   3  18  10     1452.17     1563.03    333.52 o 
   4  18  10     9056.85     8407.62    446.40 o 
   5  18  10     1141.94     1354.64    361.65 o 
   6  18  10     3653.23     3874.89    410.28 o 
   7  18  10       96.31       77.51    505.87 o 
   8  18  10    10765.81     9701.26    889.19 o 
 -11  19  10       11.37     -644.59    598.86 o 
 -10  19  10     8977.83     9098.00    629.16 o 
  -9  19  10     1543.17     1200.71    295.16 o 
  -8  19  10      685.19      713.60    280.45 o 
  -7  19  10       59.86       86.89    238.27 o 
  -6  19  10      548.79      589.76    285.07 o 
  -5  19  10     8978.55     8222.78    457.25 o 
  -4  19  10     3105.65     3712.36    284.29 o 
  -3  19  10      147.82      269.49    242.29 o 
  -2  19  10     2311.20     1798.05    327.92 o 
  -1  19  10    24530.01    25140.63    696.46 o 
   0  19  10     1199.36     1712.29    319.19 o 
   1  19  10      637.79      817.80    313.99 o 
   2  19  10      503.62      481.14    320.70 o 
   3  19  10      200.80       64.24    400.00 o 
   4  19  10     2993.07     3038.91    378.74 o 
   5  19  10     2908.65     3201.31    400.08 o 
   6  19  10       91.36      478.47    432.18 o 
   7  19  10     5562.61     6122.00    799.62 o 
 -10  20  10      794.38     -160.60    482.83 o 
  -9  20  10     1540.97     1593.88    380.24 o 
  -8  20  10       18.92     -183.68    307.93 o 
  -7  20  10     7413.48     7144.93    383.72 o 
  -6  20  10      174.16     -448.46    428.75 o 
  -5  20  10     1262.99      895.26    385.94 o 
  -4  20  10     1101.62     1029.27    269.26 o 
  -3  20  10        0.53      -63.21    248.66 o 
  -2  20  10     5011.87     5298.01    387.10 o 
  -1  20  10     2399.74     3032.13    358.15 o 
   0  20  10     4597.31     5324.09    392.66 o 
   1  20  10      114.10      400.70    327.40 o 
   2  20  10     1533.43     1890.37    351.73 o 
   3  20  10       13.31       17.67    343.55 o 
   4  20  10      226.03      503.86    355.56 o 
   5  20  10      336.27      660.01    373.55 o 
   6  20  10     5558.41     5831.31    463.91 o 
   7  20  10       35.59     -516.81    400.92 o 
 -10  21  10     4629.68     2985.22    555.11 o 
  -9  21  10     1005.26      625.15    394.34 o 
  -8  21  10      909.27      609.61    328.62 o 
  -7  21  10     6117.12     5507.57    476.94 o 
  -6  21  10      838.65      437.29    381.41 o 
  -5  21  10      526.07      360.54    343.08 o 
  -4  21  10     3064.57     3051.04    302.94 o 
  -3  21  10     5481.65     6224.00    360.42 o 
  -2  21  10     3754.42     3282.68    384.84 o 
  -1  21  10    38296.06    38115.91    895.06 o 
   0  21  10     7414.82     7880.66    544.37 o 
   1  21  10    12489.35    12808.93    560.86 o 
   2  21  10      138.83      448.31    340.71 o 
   3  21  10     1296.89     1732.72    388.16 o 
   4  21  10      798.24      779.52    391.48 o 
   5  21  10    11955.63    11894.99    575.22 o 
   6  21  10      172.11      337.87    445.78 o 
  -9  22  10    12814.51    11260.84    669.10 o 
  -8  22  10     4954.84     4182.22    657.69 o 
  -7  22  10     1504.05     1150.28    502.33 o 
  -6  22  10     2042.58     1807.15    419.30 o 
  -5  22  10     5114.06     5227.71    459.02 o 
  -4  22  10      393.32      101.11    291.35 o 
  -3  22  10       81.39     -107.53    306.87 o 
  -2  22  10       51.30     -216.83    343.83 o 
  -1  22  10      893.66      749.84    354.28 o 
   0  22  10    22007.32    21826.88    692.93 o 
   1  22  10      298.35      679.44    350.78 o 
   2  22  10    20553.80    21218.18    694.77 o 
   3  22  10     4912.40     4986.72    431.63 o 
   4  22  10      144.44      136.94    383.03 o 
   5  22  10     1739.63     2221.04    422.39 o 
   6  22  10      645.29      532.32    417.91 o 
  -8  23  10     3676.38     3484.50    863.67 o 
  -7  23  10     9573.27     9048.74    542.81 o 
  -6  23  10     3472.61     3053.17    454.56 o 
  -5  23  10     5073.17     5173.03    467.15 o 
  -4  23  10      194.13      571.58    338.35 o 
  -3  23  10     2653.28     2882.14    397.37 o 
  -2  23  10       27.63      326.59    359.58 o 
  -1  23  10      136.24      665.26    369.38 o 
   0  23  10     5595.07     5606.77    436.37 o 
   1  23  10    10274.97    11225.76    570.82 o 
   2  23  10      298.76      497.23    367.00 o 
   3  23  10    19301.80    20381.41    706.37 o 
   4  23  10     3269.04     3318.68    439.72 o 
   5  23  10      806.54      999.01    550.06 o 
  -8  24  10     2642.36     2526.83    831.83 o 
  -7  24  10     1678.39     1386.99    580.75 o 
  -6  24  10     7177.91     7135.22    519.92 o 
  -5  24  10     5762.13     5446.06    487.96 o 
  -4  24  10      215.23      609.92    356.53 o 
  -3  24  10      116.83       40.39    374.39 o 
  -2  24  10     1616.21     1787.08    394.01 o 
  -1  24  10      331.64      620.73    378.14 o 
   0  24  10      531.78      701.92    410.58 o 
   1  24  10       61.58      288.82    380.90 o 
   2  24  10     8927.00     8890.92    506.74 o 
   3  24  10      273.65      449.32    397.89 o 
   4  24  10     3823.78     4095.25    464.54 o 
  -7  25  10       57.57      616.55    767.15 o 
  -6  25  10       48.02     -204.80    439.73 o 
  -5  25  10      125.72     -321.01    559.95 o 
  -4  25  10       27.84      -49.50    367.37 o 
  -3  25  10     1335.14     2130.38    445.43 o 
  -2  25  10      658.27      680.92    393.97 o 
  -1  25  10     1460.48     1426.50    401.31 o 
   0  25  10     5435.28     5738.18    476.43 o 
   1  25  10      418.42      493.64    400.31 o 
   2  25  10      937.38     1334.11    423.02 o 
   3  25  10     2742.34     3008.04    448.70 o 
  -5  26  10      293.34      464.47    584.98 o 
  -4  26  10      224.61      684.52    384.01 o 
  -3  26  10     4107.18     4240.10    461.34 o 
  -2  26  10    13654.71    15102.99    678.70 o 
  -1  26  10      610.37      725.00    414.05 o 
   0  26  10      165.20      497.03    403.66 o 
   1  26  10       26.58       97.86    408.74 o 
   2  26  10     2766.07     2858.90    461.47 o 
  -3  27  10     2076.12     2485.25    440.64 o 
  -2  27  10     3463.29     3729.77    465.48 o 
  -1  27  10     1475.84     1859.95    437.93 o 
   0  27  10       21.18     -412.81    411.80 o 
 -14   1  11     4335.62     5555.04    396.38 o 
 -13   1  11     1702.23     2322.34    343.41 o 
 -12   1  11     5396.83     5607.42    355.44 o 
 -11   1  11      314.26      284.94    276.31 o 
 -10   1  11     2026.78     2023.16    452.05 o 
  -9   1  11      203.98      448.50    259.97 o 
  -8   1  11     6706.12     7376.21    417.09 o 
  -7   1  11     3808.84     3974.94    243.04 o 
  -6   1  11    11038.00    10886.62    338.17 o 
  -5   1  11    14322.86    13891.85    356.27 o 
  -4   1  11      259.79      231.87    171.28 o 
  -3   1  11     6942.06     6946.60    253.22 o 
  -2   1  11      125.51        9.88    109.71 o 
  -1   1  11    38125.14    38447.71    553.66 o 
   0   1  11     3667.87     3606.67    151.90 o 
   1   1  11    15680.17    15442.43    266.75 o 
   2   1  11     9325.55     8811.92    220.43 o 
   3   1  11     7410.88     7612.82    252.37 o 
   4   1  11     1080.13     1355.40    275.35 o 
   5   1  11     2897.87     3215.52    200.81 o 
   6   1  11      723.97      805.32    214.81 o 
   7   1  11     3206.91     3905.46    378.82 o 
   8   1  11     3011.91     2986.17    543.28 o 
   9   1  11        2.25      213.83    440.11 o 
  10   1  11       93.74      234.92    435.92 o 
 -14   2  11     5606.60     5593.01    454.10 o 
 -13   2  11     8109.31     8480.23    464.37 o 
 -12   2  11      404.31      828.13    303.06 o 
 -11   2  11     2238.36     3210.37    303.93 o 
 -10   2  11     3367.76     3074.59    286.23 o 
  -9   2  11      232.48      157.63    232.78 o 
  -8   2  11     4535.49     4959.14    270.38 o 
  -7   2  11     4116.12     4147.86    243.43 o 
  -6   2  11     9257.39     9586.24    334.79 o 
  -5   2  11    15149.07    14408.48    365.71 o 
  -4   2  11    48290.94    47828.21    724.50 o 
  -3   2  11    29042.16    28435.56    493.92 o 
  -2   2  11    15332.32    14480.85    357.57 o 
  -1   2  11    18835.05    18651.52    304.08 o 
   0   2  11    32214.76    33462.23    581.42 o 
   1   2  11       39.96      416.60    124.32 o 
   2   2  11     9076.40     9222.33    226.10 o 
   3   2  11     2167.17     2564.56    160.39 o 
   4   2  11    46922.09    44626.40    647.55 o 
   5   2  11     6057.71     6893.29    535.34 o 
   6   2  11    15561.29    15101.56    506.43 o 
   7   2  11     3366.06     3680.36    383.43 o 
   8   2  11      443.05       51.49    359.55 o 
   9   2  11      578.76      612.00    644.34 o 
  10   2  11     1038.64     1778.46    587.74 o 
 -14   3  11    11402.50    12676.45    582.75 o 
 -13   3  11       78.66      381.03    320.98 o 
 -12   3  11    10587.37    10649.40    421.53 o 
 -11   3  11    19348.54    19536.11    710.40 o 
 -10   3  11     1474.45     2372.56    275.78 o 
  -9   3  11      282.79      187.82    234.47 o 
  -8   3  11     4925.89     5164.52    289.42 o 
  -7   3  11     3195.38     3419.06    241.93 o 
  -6   3  11    13199.35    12706.07    360.29 o 
  -5   3  11    18326.21    17964.20    397.81 o 
  -4   3  11    15945.80    15182.20    363.83 o 
  -3   3  11    18834.45    20846.46    630.74 o 
  -2   3  11      621.54      888.39    169.29 o 
  -1   3  11    14694.75    14140.95    270.10 o 
   0   3  11     3632.48     3647.86    172.31 o 
   1   3  11    29626.84    29021.58    400.81 o 
   2   3  11     4317.57     4425.66    174.48 o 
   3   3  11    17589.13    16657.42    310.70 o 
   4   3  11      512.03     1007.01    292.54 o 
   5   3  11    52492.31    51102.10    967.24 o 
   6   3  11      184.98      499.44    595.57 o 
   7   3  11     3235.83     3112.67    390.85 o 
   8   3  11      478.48      615.17    365.58 o 
   9   3  11      457.33     1031.37    378.94 o 
  10   3  11      145.36      940.76    466.94 o 
 -14   4  11     2168.69     2808.84    421.95 o 
 -13   4  11     2204.30     2609.00    394.17 o 
 -12   4  11     3888.98     3699.92    425.26 o 
 -11   4  11    14761.76    15167.63    478.00 o 
 -10   4  11     1909.26     1981.71    279.35 o 
  -9   4  11      312.81      495.42    239.65 o 
  -8   4  11       68.22      -10.20    264.93 o 
  -7   4  11       25.27      175.48    204.55 o 
  -6   4  11     1041.81     1411.12    204.82 o 
  -5   4  11    11845.69    12684.41    417.53 o 
  -4   4  11     1432.49     1304.82    232.10 o 
  -3   4  11    14808.94    13814.92    407.99 o 
  -2   4  11   112650.69   109660.60   1334.04 o 
  -1   4  11    18424.71    18040.29    306.13 o 
   0   4  11     1181.07      997.02    126.74 o 
   1   4  11     3295.93     3543.33    152.43 o 
   2   4  11    27363.22    27362.08    402.35 o 
   3   4  11      984.58     1229.27    152.04 o 
   4   4  11     6379.05     6603.59    299.74 o 
   5   4  11        0.61      235.80    367.07 o 
   6   4  11    37339.44    36081.20   1698.73 o 
   7   4  11      975.14     1207.88    353.12 o 
   8   4  11    10976.74    10820.83    540.27 o 
   9   4  11       84.64      357.20    379.76 o 
  10   4  11     7960.75     9167.48    611.64 o 
 -14   5  11     1529.96     2187.74    433.23 o 
 -13   5  11      520.71      861.29    378.51 o 
 -12   5  11     4505.03     5534.45    521.91 o 
 -11   5  11       28.34      978.69    345.36 o 
 -10   5  11      124.79       58.77    259.38 o 
  -9   5  11        1.88       23.58    239.46 o 
  -8   5  11     3667.39     3828.92    259.14 o 
  -7   5  11     7400.78     7073.33    283.40 o 
  -6   5  11    37633.09    36579.02    617.08 o 
  -5   5  11    49401.68    47224.02    731.14 o 
  -4   5  11     7827.63     7381.59    270.79 o 
  -3   5  11     8860.64     8475.61    294.19 o 
  -2   5  11    39272.86    38739.86    552.94 o 
  -1   5  11    56930.50    55408.05    642.68 o 
   0   5  11      312.76      239.82    145.23 o 
   1   5  11    34094.46    34375.46    473.67 o 
   2   5  11     5547.85     6151.60    207.33 o 
   3   5  11    27399.83    26292.50    497.06 o 
   4   5  11      836.98      632.64    321.68 o 
   5   5  11     3692.30     3836.83    355.42 o 
   6   5  11       28.83      -24.16    645.27 o 
   7   5  11    29626.54    28799.07    939.41 o 
   8   5  11      688.18     1131.73    375.87 o 
   9   5  11      655.30      706.72    396.60 o 
  10   5  11     3921.52     4545.61    469.18 o 
 -14   6  11     3840.26     4462.55    560.72 o 
 -13   6  11      358.85      759.64    378.82 o 
 -12   6  11     4534.15     4804.19    535.94 o 
 -11   6  11    11833.16    12500.07    441.02 o 
 -10   6  11     1103.68     1612.64    280.72 o 
  -9   6  11      387.97      353.06    241.50 o 
  -8   6  11        0.25      261.12    223.98 o 
  -7   6  11    12257.38    11784.51    369.78 o 
  -6   6  11     6700.09     6473.19    266.77 o 
  -5   6  11     3499.73     3559.97    224.10 o 
  -4   6  11     5637.11     5540.70    281.48 o 
  -3   6  11     8594.19     8544.25    459.98 o 
  -2   6  11       74.16      547.75    161.26 o 
  -1   6  11     1575.31     1710.49    152.21 o 
   0   6  11      175.21      118.77    140.39 o 
   1   6  11     1774.12     2025.85    153.60 o 
   2   6  11     4963.46     5423.94    230.99 o 
   3   6  11      706.13      627.17    183.13 o 
   4   6  11    27543.69    27339.87   1409.97 o 
   5   6  11      444.17      173.82    323.44 o 
   6   6  11       32.29     -127.65    332.08 o 
   7   6  11     4638.01     6050.81    872.75 o
[truncated: 96,202 more chars]
